# Supplementary material for: Diisopropyl­ammonium thio­cyanate
Source: Acta Crystallogr Sect E Struct Rep Online. 2012 Feb 29;68(Pt 3):o894. doi: 10.1107/S1600536812007349 (PMC3297940; doi:10.1107/S1600536812007349)
Supplement: Supplementary file 1 [file e-68-0o894-sup1.cif]

##############################################################################
#                                                                            #
# This CIF contains the data in a paper accepted for publication in          #
# Acta Crystallographica Section E. It conforms to the requirements of       #
# Notes for Authors for Acta Crystallographica Section E, and has been       #
# peer reviewed under the auspices of the IUCr Commission on Journals.       #
#                                                                            #
# Full details of the Crystallographic Information File format               #
# are given in the paper "The Crystallographic Information File (CIF):       #
# a New Standard Archive File for Crystallography" by S. R. Hall, F. H.      #
# Allen and I. D. Brown [Acta Cryst. (1991), A47, 655-685].                  #
#                                                                            #
# The current version of the core CIF dictionary is obtainable from          #
# ftp://ftp.iucr.org/pub/cif_core.dic.                                       #
#                                                                            #
# Software is freely available for graphical display of the structure(s)     #
# in this CIF. For information consult the CIF software page                 #
# http://www.iucr.org/resources/cif/software.                                #
#                                                                            #
# This file may be used for bona fide research purposes within the           #
# scientific community so long as proper attribution is given to the journal # 
# article from which it was obtained.                                        #
#                                                                            #
##############################################################################
data_I
_audit_creation_method     SHELXL-97
_chemical_name_systematic
;
Diisopropylammonium thiocyanate
;
_chemical_name_common     ?
_chemical_formula_moiety     'C6 H16 N +, C N S -'
_chemical_formula_sum     'C7 H16 N2 S'
_chemical_formula_iupac     'C6 H16 N +, N C S -'
_chemical_formula_weight     160.28
_chemical_melting_point     ?
_symmetry_cell_setting     orthorhombic
_symmetry_space_group_name_H-M     'P b c a'
_symmetry_space_group_name_Hall     '-P 2ac 2ab'
loop_
    _symmetry_equiv_pos_as_xyz
    'x, y, z'
    '-x+1/2, -y, z+1/2'
    'x+1/2, -y+1/2, -z'
    '-x, y+1/2, -z+1/2'
    '-x, -y, -z'
    'x-1/2, y, -z-1/2'
    '-x-1/2, y-1/2, z'
    'x, -y-1/2, z-1/2'
_cell_length_a     11.785(2)
_cell_length_b     12.716(3)
_cell_length_c     13.288(3)
_cell_angle_alpha     90.00
_cell_angle_beta     90.00
_cell_angle_gamma     90.00
_cell_volume     1991.3(7)
_cell_formula_units_Z     8
_cell_measurement_reflns_used     2286
_cell_measurement_theta_min     3.07
_cell_measurement_theta_max     27.48
_cell_measurement_temperature     298(2)
_exptl_crystal_description     'block'
_exptl_crystal_colour     'colourless'
_exptl_crystal_size_max     0.20
_exptl_crystal_size_mid     0.05
_exptl_crystal_size_min     0.05
_exptl_crystal_density_diffrn     1.069
_exptl_crystal_density_meas     ?
_exptl_crystal_density_method     'not measured'
_exptl_crystal_F_000     704
_exptl_absorpt_coefficient_mu     0.266
_exptl_absorpt_correction_type     multi-scan
_exptl_absorpt_process_details     '(CrystalClear; Rigaku, 2005)'
_exptl_absorpt_correction_T_min     0.90
_exptl_absorpt_correction_T_max     1.00
_exptl_special_details
;
;
_diffrn_ambient_temperature     298(2)
_diffrn_radiation_type     MoK\a
_diffrn_radiation_wavelength     0.71073
_diffrn_radiation_source     'fine-focus sealed tube'
_diffrn_radiation_monochromator     graphite
_diffrn_measurement_device_type     'Rigaku Mercury2 CCD'
_diffrn_measurement_method     'CCD profile fitting'
_diffrn_detector_area_resol_mean     13.6612
_diffrn_reflns_number     19260
_diffrn_reflns_av_R_equivalents     0.0513
_diffrn_reflns_av_sigmaI/netI     0.0279
_diffrn_reflns_theta_min     3.07
_diffrn_reflns_theta_max     27.48
_diffrn_reflns_theta_full     27.48
_diffrn_measured_fraction_theta_max     1.000
_diffrn_measured_fraction_theta_full     1.000
_diffrn_reflns_limit_h_min     -15
_diffrn_reflns_limit_h_max     15
_diffrn_reflns_limit_k_min     -16
_diffrn_reflns_limit_k_max     16
_diffrn_reflns_limit_l_min     -17
_diffrn_reflns_limit_l_max     17
_diffrn_standards_number     ?
_diffrn_standards_interval_count     ?
_diffrn_standards_interval_time     ?
_diffrn_standards_decay_%     ?
_refine_special_details
;
 Refinement of F^2^ against ALL reflections.  The weighted R-factor wR and
 goodness of fit S are based on F^2^, conventional R-factors R are based
 on F, with F set to zero for negative F^2^. The threshold expression of
 F^2^ > 2sigma(F^2^) is used only for calculating R-factors(gt) etc. and is
 not relevant to the choice of reflections for refinement.  R-factors based
 on F^2^ are statistically about twice as large as those based on F, and R-
 factors based on ALL data will be even larger.
;
_reflns_number_total     2286
_reflns_number_gt     1864
_reflns_threshold_expression     I>2\s(I)
_refine_ls_structure_factor_coef     Fsqd
_refine_ls_matrix_type     full
_refine_ls_R_factor_all     0.0576
_refine_ls_R_factor_gt     0.0450
_refine_ls_wR_factor_gt     0.1007
_refine_ls_wR_factor_ref     0.1068
_refine_ls_goodness_of_fit_ref     1.117
_refine_ls_restrained_S_all     1.117
_refine_ls_number_reflns     2286
_refine_ls_number_parameters     96
_refine_ls_number_restraints     0
_refine_ls_hydrogen_treatment     constr
_refine_ls_weighting_scheme     calc
_refine_ls_weighting_details
         'calc w=1/[\s^2^(Fo^2^)+(0.0402P)^2^+0.4971P] where P=(Fo^2^+2Fc^2^)/3'
_atom_sites_solution_hydrogens     geom
_atom_sites_solution_primary     direct
_atom_sites_solution_secondary     difmap
_refine_ls_shift/su_max     0.000
_refine_ls_shift/su_mean     0.000
_refine_diff_density_max     0.178
_refine_diff_density_min     -0.150
_refine_ls_extinction_method     '<i>SHELXL97</i> (Sheldrick, 2008)'
_refine_ls_extinction_coef     0.044(3)
_refine_ls_extinction_expression
                                  'Fc^*^=kFc[1+0.001xFc^2^\l^3^/sin(2\q)]^-1/4^'
loop_
    _atom_type_symbol
    _atom_type_description
    _atom_type_scat_dispersion_real
    _atom_type_scat_dispersion_imag
    _atom_type_scat_source
    'C' 'C' 0.0033 0.0016
                         'International Tables Vol C Tables 4.2.6.8 and 6.1.1.4'
    'N' 'N' 0.0061 0.0033
                         'International Tables Vol C Tables 4.2.6.8 and 6.1.1.4'
    'S' 'S' 0.1246 0.1234
                         'International Tables Vol C Tables 4.2.6.8 and 6.1.1.4'
    'H' 'H' 0.0000 0.0000
                         'International Tables Vol C Tables 4.2.6.8 and 6.1.1.4'
_computing_data_collection     '<i>CrystalClear</i> (Rigaku, 2005)'
_computing_cell_refinement     '<i>CrystalClear</i> (Rigaku, 2005)'
_computing_data_reduction     '<i>CrystalClear</i> (Rigaku, 2005)'
_computing_structure_solution     '<i>SHELXS97</i> (Sheldrick, 2008)'
_computing_structure_refinement     '<i>SHELXL97</i> (Sheldrick, 2008)'
_computing_molecular_graphics     '<i>SHELXTL</i> (Sheldrick, 2008)'
_computing_publication_material     '<i>SHELXTL</i> (Sheldrick, 2008)'
loop_
    _atom_site_type_symbol
    _atom_site_label
    _atom_site_fract_x
    _atom_site_fract_y
    _atom_site_fract_z
    _atom_site_U_iso_or_equiv
    _atom_site_adp_type
    _atom_site_calc_flag
    _atom_site_refinement_flags
    _atom_site_occupancy
    _atom_site_symmetry_multiplicity
    _atom_site_disorder_assembly
    _atom_site_disorder_group
    N N2 0.42899(11) 0.17785(9) 0.36893(10) 0.0400(3) Uani d . 1 1 . .
    H H2D 0.3915 0.2112 0.3193 0.048 Uiso calc R 1 1 . .
    H H2E 0.3769 0.1567 0.4141 0.048 Uiso calc R 1 1 . .
    C C3 0.48334(15) 0.08132(13) 0.32473(13) 0.0476(4) Uani d . 1 1 . .
    H H3A 0.5226 0.0434 0.3787 0.057 Uiso calc R 1 1 . .
    C C5 0.57312(16) 0.20499(14) 0.50250(15) 0.0551(5) Uani d . 1 1 . .
    H H5A 0.6217 0.1522 0.4741 0.083 Uiso calc R 1 1 . .
    H H5B 0.5224 0.1729 0.5500 0.083 Uiso calc R 1 1 . .
    H H5C 0.6184 0.2571 0.5361 0.083 Uiso calc R 1 1 . .
    C C6 0.50507(15) 0.25665(13) 0.41958(13) 0.0471(4) Uani d . 1 1 . .
    H H6A 0.5578 0.2850 0.3694 0.056 Uiso calc R 1 1 . .
    C C7 0.4316(2) 0.34550(15) 0.45802(16) 0.0666(6) Uani d . 1 1 . .
    H H7A 0.3883 0.3743 0.4033 0.100 Uiso calc R 1 1 . .
    H H7B 0.4788 0.3994 0.4864 0.100 Uiso calc R 1 1 . .
    H H7C 0.3809 0.3193 0.5087 0.100 Uiso calc R 1 1 . .
    C C4 0.3906(2) 0.01151(17) 0.28384(17) 0.0727(6) Uani d . 1 1 . .
    H H4A 0.4231 -0.0530 0.2598 0.109 Uiso calc R 1 1 . .
    H H4B 0.3527 0.0467 0.2294 0.109 Uiso calc R 1 1 . .
    H H4C 0.3369 -0.0036 0.3363 0.109 Uiso calc R 1 1 . .
    C C2 0.5690(2) 0.1114(2) 0.24603(18) 0.0774(7) Uani d . 1 1 . .
    H H2A 0.6292 0.1508 0.2768 0.116 Uiso calc R 1 1 . .
    H H2B 0.5330 0.1536 0.1954 0.116 Uiso calc R 1 1 . .
    H H2C 0.5996 0.0490 0.2157 0.116 Uiso calc R 1 1 . .
    S S1 0.26970(4) 0.06903(3) 0.54981(3) 0.04839(18) Uani d . 1 1 . .
    N N1 0.32617(17) 0.20204(15) 0.70857(14) 0.0754(6) Uani d . 1 1 . .
    C C1 0.30276(14) 0.14704(14) 0.64316(13) 0.0459(4) Uani d . 1 1 . .
loop_
    _atom_site_aniso_label
    _atom_site_aniso_U_11
    _atom_site_aniso_U_22
    _atom_site_aniso_U_33
    _atom_site_aniso_U_12
    _atom_site_aniso_U_13
    _atom_site_aniso_U_23
    N2 0.0425(7) 0.0407(7) 0.0369(7) 0.0020(6) -0.0008(6) 0.0052(6)
    C3 0.0555(10) 0.0441(9) 0.0432(9) 0.0098(8) -0.0096(8) -0.0048(7)
    C5 0.0523(10) 0.0544(11) 0.0586(11) -0.0096(8) -0.0106(9) -0.0078(9)
    C6 0.0553(10) 0.0370(8) 0.0489(9) -0.0081(7) 0.0062(8) 0.0020(7)
    C7 0.0863(15) 0.0420(10) 0.0714(14) 0.0048(10) 0.0026(11) -0.0043(9)
    C4 0.0806(15) 0.0675(13) 0.0700(14) -0.0024(11) -0.0161(11) -0.0230(11)
    C2 0.0745(15) 0.0887(16) 0.0690(14) 0.0145(12) 0.0166(11) -0.0150(13)
    S1 0.0527(3) 0.0463(3) 0.0462(3) -0.00456(19) 0.00129(19) -0.00236(19)
    N1 0.0879(14) 0.0808(12) 0.0576(11) -0.0223(11) -0.0029(9) -0.0157(9)
    C1 0.0422(9) 0.0503(10) 0.0451(9) -0.0037(7) 0.0023(7) 0.0037(8)
_geom_special_details
;
 All esds (except the esd in the dihedral angle between two l.s. planes)
 are estimated using the full covariance matrix.  The cell esds are taken
 into account individually in the estimation of esds in distances, angles
 and torsion angles; correlations between esds in cell parameters are only
 used when they are defined by crystal symmetry.  An approximate (isotropic)
 treatment of cell esds is used for estimating esds involving l.s. planes.
;
loop_
    _geom_bond_atom_site_label_1
    _geom_bond_atom_site_label_2
    _geom_bond_site_symmetry_2
    _geom_bond_distance
    _geom_bond_publ_flag
    N2 C6 . 1.504(2) ?
    N2 C3 . 1.504(2) ?
    N2 H2D . 0.9000 ?
    N2 H2E . 0.9000 ?
    C3 C2 . 1.503(3) ?
    C3 C4 . 1.509(3) ?
    C3 H3A . 0.9800 ?
    C5 C6 . 1.513(2) ?
    C5 H5A . 0.9600 ?
    C5 H5B . 0.9600 ?
    C5 H5C . 0.9600 ?
    C6 C7 . 1.512(3) ?
    C6 H6A . 0.9800 ?
    C7 H7A . 0.9600 ?
    C7 H7B . 0.9600 ?
    C7 H7C . 0.9600 ?
    C4 H4A . 0.9600 ?
    C4 H4B . 0.9600 ?
    C4 H4C . 0.9600 ?
    C2 H2A . 0.9600 ?
    C2 H2B . 0.9600 ?
    C2 H2C . 0.9600 ?
    S1 C1 . 1.6354(19) ?
    N1 C1 . 1.149(2) ?
loop_
    _geom_angle_atom_site_label_1
    _geom_angle_atom_site_label_2
    _geom_angle_atom_site_label_3
    _geom_angle_site_symmetry_1
    _geom_angle_site_symmetry_3
    _geom_angle
    _geom_angle_publ_flag
    C6 N2 C3 . . 117.69(13) ?
    C6 N2 H2D . . 107.9 ?
    C3 N2 H2D . . 107.9 ?
    C6 N2 H2E . . 107.9 ?
    C3 N2 H2E . . 107.9 ?
    H2D N2 H2E . . 107.2 ?
    C2 C3 N2 . . 110.49(15) ?
    C2 C3 C4 . . 112.70(17) ?
    N2 C3 C4 . . 108.19(15) ?
    C2 C3 H3A . . 108.5 ?
    N2 C3 H3A . . 108.5 ?
    C4 C3 H3A . . 108.5 ?
    C6 C5 H5A . . 109.5 ?
    C6 C5 H5B . . 109.5 ?
    H5A C5 H5B . . 109.5 ?
    C6 C5 H5C . . 109.5 ?
    H5A C5 H5C . . 109.5 ?
    H5B C5 H5C . . 109.5 ?
    N2 C6 C7 . . 107.91(15) ?
    N2 C6 C5 . . 110.65(13) ?
    C7 C6 C5 . . 112.46(16) ?
    N2 C6 H6A . . 108.6 ?
    C7 C6 H6A . . 108.6 ?
    C5 C6 H6A . . 108.6 ?
    C6 C7 H7A . . 109.5 ?
    C6 C7 H7B . . 109.5 ?
    H7A C7 H7B . . 109.5 ?
    C6 C7 H7C . . 109.5 ?
    H7A C7 H7C . . 109.5 ?
    H7B C7 H7C . . 109.5 ?
    C3 C4 H4A . . 109.5 ?
    C3 C4 H4B . . 109.5 ?
    H4A C4 H4B . . 109.5 ?
    C3 C4 H4C . . 109.5 ?
    H4A C4 H4C . . 109.5 ?
    H4B C4 H4C . . 109.5 ?
    C3 C2 H2A . . 109.5 ?
    C3 C2 H2B . . 109.5 ?
    H2A C2 H2B . . 109.5 ?
    C3 C2 H2C . . 109.5 ?
    H2A C2 H2C . . 109.5 ?
    H2B C2 H2C . . 109.5 ?
    N1 C1 S1 . . 179.8(2) ?
loop_
    _geom_torsion_atom_site_label_1
    _geom_torsion_atom_site_label_2
    _geom_torsion_atom_site_label_3
    _geom_torsion_atom_site_label_4
    _geom_torsion_site_symmetry_1
    _geom_torsion_site_symmetry_2
    _geom_torsion_site_symmetry_3
    _geom_torsion_site_symmetry_4
    _geom_torsion
    _geom_torsion_publ_flag
    C6 N2 C3 C2 . . . . -59.45(19) ?
    C6 N2 C3 C4 . . . . 176.74(15) ?
    C3 N2 C6 C7 . . . . -179.73(14) ?
    C3 N2 C6 C5 . . . . -56.31(19) ?
loop_
    _geom_hbond_atom_site_label_D
    _geom_hbond_atom_site_label_H
    _geom_hbond_atom_site_label_A
    _geom_hbond_site_symmetry_A
    _geom_hbond_distance_DH
    _geom_hbond_distance_HA
    _geom_hbond_distance_DA
    _geom_hbond_angle_DHA
    N2 H2D N1 8_565 0.90 1.99 2.888(2) 172
    N2 H2E S1 . 0.90 2.47 3.3490(14) 166
_iucr_refine_instructions_details
;
TITL 1                      R =  New: Pbca
CELL  0.71073   11.7850   12.7160   13.2880    90.000    90.000    90.000
ZERR 8    0.0020    0.0030    0.0030     0.000     0.000     0.000
LATT   1
SYMM     0.50000 - X ,            - Y ,    0.50000 + Z
SYMM     0.50000 + X ,    0.50000 - Y ,            - Z
SYMM             - X ,    0.50000 + Y ,    0.50000 - Z
SFAC  C  N  S H
UNIT    56   16   8 128
TEMP    20
L.S. 5
FMAP 2
PLAN 20
ACTA
BOND $H
CONF
EQIV $1  x, -y+1/2, z-1/2
HTAB N2 N1_$1
HTAB N2 S1
WGHT    0.040180    0.497100
EXTI    0.043938
FVAR       0.53722
N2    2    0.428986    0.177845    0.368932    11.00000    0.04254    0.04066 =
         0.03691    0.00521   -0.00083    0.00198
AFIX  23
H2D   4    0.391497    0.211170    0.319284    11.00000   -1.20000
H2E   4    0.376916    0.156680    0.414148    11.00000   -1.20000
AFIX   0
C3    1    0.483337    0.081319    0.324728    11.00000    0.05547    0.04407 =
         0.04323   -0.00485   -0.00963    0.00977
AFIX  13
H3A   4    0.522629    0.043447    0.378685    11.00000   -1.20000
AFIX   0
C5    1    0.573117    0.204990    0.502496    11.00000    0.05226    0.05438 =
         0.05860   -0.00776   -0.01059   -0.00955
AFIX 137
H5A   4    0.621740    0.152209    0.474061    11.00000   -1.50000
H5B   4    0.522416    0.172925    0.549993    11.00000   -1.50000
H5C   4    0.618374    0.257054    0.536053    11.00000   -1.50000
AFIX   0
C6    1    0.505074    0.256648    0.419582    11.00000    0.05530    0.03697 =
         0.04894    0.00198    0.00623   -0.00808
AFIX  13
H6A   4    0.557828    0.284953    0.369418    11.00000   -1.20000
AFIX   0
C7    1    0.431581    0.345501    0.458015    11.00000    0.08634    0.04201 =
         0.07138   -0.00433    0.00264    0.00483
AFIX 137
H7A   4    0.388307    0.374266    0.403346    11.00000   -1.50000
H7B   4    0.478849    0.399377    0.486369    11.00000   -1.50000
H7C   4    0.380940    0.319258    0.508725    11.00000   -1.50000
AFIX   0
C4    1    0.390570    0.011506    0.283840    11.00000    0.08058    0.06754 =
         0.06998   -0.02296   -0.01612   -0.00243
AFIX 137
H4A   4    0.423067   -0.053010    0.259818    11.00000   -1.50000
H4B   4    0.352727    0.046698    0.229444    11.00000   -1.50000
H4C   4    0.336917   -0.003569    0.336252    11.00000   -1.50000
AFIX   0
C2    1    0.569037    0.111413    0.246030    11.00000    0.07453    0.08871 =
         0.06897   -0.01500    0.01657    0.01451
AFIX 137
H2A   4    0.629245    0.150824    0.276782    11.00000   -1.50000
H2B   4    0.533035    0.153627    0.195355    11.00000   -1.50000
H2C   4    0.599557    0.049004    0.215698    11.00000   -1.50000
AFIX   0
S1    3    0.269702    0.069029    0.549814    11.00000    0.05266    0.04635 =
         0.04616   -0.00236    0.00129   -0.00456
N1    2    0.326172    0.202036    0.708568    11.00000    0.08788    0.08079 =
         0.05756   -0.01566   -0.00290   -0.02230
C1    1    0.302760    0.147040    0.643164    11.00000    0.04220    0.05028 =
         0.04514    0.00367    0.00230   -0.00373
HKLF 4 1  1.0000  0.0000  0.0000  0.0000 -1.0000  0.0000  0.0000  0.0000 -1.0000
REM  1                      R =  New: Pbca
REM R1 =  0.0450 for   1864 Fo > 4sig(Fo)  and  0.0576 for all   2286 data
REM     96 parameters refined using      0 restraints
END
WGHT      0.0402      0.4977
REM Highest difference peak  0.178,  deepest hole -0.150,  1-sigma level  0.035
Q1    1   0.2738  0.1353  0.5762  11.00000  0.05    0.18
Q2    1   0.4795  0.2073  0.4043  11.00000  0.05    0.16
Q3    1   0.5305  0.2239  0.4562  11.00000  0.05    0.16
Q4    1   0.5198  0.0981  0.2805  11.00000  0.05    0.15
Q5    1   0.5720  0.1846  0.2245  11.00000  0.05    0.15
Q6    1   0.3363  0.1836  0.6316  11.00000  0.05    0.14
Q7    1   0.3077  0.0827  0.4918  11.00000  0.05    0.13
Q8    1   0.4692  0.2931  0.4485  11.00000  0.05    0.13
Q9    1   0.4670  0.1346  0.3393  11.00000  0.05    0.12
Q10   1   0.4345  0.0554  0.3038  11.00000  0.05    0.12
Q11   1   0.4584  0.1230  0.3609  11.00000  0.05    0.12
Q12   1   0.5244  0.0605  0.3504  11.00000  0.05    0.12
Q13   1   0.2747  0.1216  0.4996  11.00000  0.05    0.12
Q14   1   0.5380  0.1460  0.5288  11.00000  0.05    0.12
Q15   1   0.3073  0.2184  0.6740  11.00000  0.05    0.12
Q16   1   0.4540 -0.0388  0.2091  11.00000  0.05    0.11
Q17   1   0.5139  0.1197  0.1853  11.00000  0.05    0.11
Q18   1   0.3471  0.1237  0.6917  11.00000  0.05    0.10
Q19   1   0.3105  0.0221  0.3090  11.00000  0.05    0.10
Q20   1   0.3629  0.3528  0.4321  11.00000  0.05    0.10
;
data_global
_journal_date_recd_electronic     2012-02-13
_journal_date_accepted     2012-02-18
_journal_name_full     'Acta Crystallographica, Section E'
_journal_year     2012
_journal_volume     68
_journal_issue      3
_journal_page_first     o894
_journal_page_last     o894
_journal_paper_category     QO
_journal_paper_doi     10.1107/S1600536812007349
_journal_coeditor_code     HB6639
_publ_contact_author_name     'Jie Xu'
_publ_contact_author_address
;
College of Chemistry and Chemical Engineering,
Southeast University,
Nanjing 210096,
People's Republic of China
;
_publ_contact_author_email     xraydata@yahoo.com.cn
_publ_contact_author_fax     '862552090598'
_publ_contact_author_phone     '862552090598'
_publ_section_title
;
Diisopropylammonium thiocyanate
;
loop_
    _publ_author_name
    _publ_author_footnote
    _publ_author_address
    'Xu, Jie' .
;
College of Chemistry and Chemical Engineering,
Southeast University,
Nanjing 210096,
People's Republic of China
;
