# Supplementary material for: Diisopropyl­ammonium thio­cyanate
Source: Acta Crystallogr Sect E Struct Rep Online. 2012 Feb 29;68(Pt 3):o894. doi: 10.1107/S1600536812007349 (PMC3297940; doi:10.1107/S1600536812007349)
Supplement: Supplementary file 2 [file e-68-0o894-Isup2.hkl]

# 
# h,k,l, Fc-squared, Fo-squared, sigma(Fo-squared) and status flag 
# 
data_I
_shelx_title ' 1                      R =  New: Pbca' 
_shelx_refln_list_code          4 
_shelx_F_calc_maximum      151.99 
_exptl_crystal_F_000       704.00 
_reflns_d_resolution_high  0.7702 
 
loop_ 
 _symmetry_equiv_pos_as_xyz 
 'x, y, z' 
 '-x+1/2, -y, z+1/2' 
 'x+1/2, -y+1/2, -z' 
 '-x, y+1/2, -z+1/2' 
 '-x, -y, -z' 
 'x-1/2, y, -z-1/2' 
 '-x-1/2, y-1/2, z' 
 'x, -y-1/2, z-1/2' 
 
_cell_length_a    11.7850 
_cell_length_b    12.7160 
_cell_length_c    13.2880 
_cell_angle_alpha  90.000 
_cell_angle_beta   90.000 
_cell_angle_gamma  90.000 
 
_shelx_F_squared_multiplier     1.000 
 
loop_ 
 _refln_index_h 
 _refln_index_k 
 _refln_index_l 
 _refln_F_squared_calc 
 _refln_F_squared_meas 
 _refln_F_squared_sigma 
 _refln_observed_status 
   2   0   0     3940.70     3881.37    123.43 o 
   4   0   0     2619.16     2848.49     85.72 o 
   6   0   0     3639.04     3306.43     62.09 o 
   8   0   0       28.04       28.84      3.55 o 
  10   0   0       30.80       25.55      5.46 o 
  12   0   0      169.19      165.36     15.79 o 
  14   0   0      140.90      109.40     16.10 o 
   2   1   0     5868.45     5941.56    126.20 o 
   4   1   0     3946.25     4341.17     49.70 o 
   6   1   0     1152.19     1216.24     20.82 o 
   8   1   0      231.07      237.48      4.76 o 
  10   1   0       21.60       27.52      4.31 o 
  12   1   0       17.53       27.19      5.78 o 
  14   1   0        3.17        0.59      4.38 o 
   0   2   0     1384.22     1319.67     23.00 o 
   2   2   0     8603.59     8219.01    119.65 o 
   4   2   0     1122.81     1090.71     16.04 o 
   6   2   0      773.35      809.68     17.51 o 
   8   2   0     1414.34     1424.18     33.89 o 
  10   2   0       46.85       51.85      6.08 o 
  12   2   0       78.84       86.43      8.48 o 
  14   2   0       39.34       45.09      7.73 o 
   2   3   0      495.33      557.73     16.85 o 
   4   3   0      361.21      317.23      5.28 o 
   6   3   0     1972.78     2067.99     33.85 o 
   8   3   0      698.71      673.66     15.70 o 
  10   3   0     1271.42     1258.53     44.81 o 
  12   3   0      118.54      130.18     10.76 o 
  14   3   0      169.27      165.43     11.96 o 
   0   4   0     1024.10     1057.14     33.32 o 
   2   4   0      187.68      210.55      4.87 o 
   4   4   0      252.73      260.87      5.33 o 
   6   4   0      541.72      557.20     11.32 o 
   8   4   0      342.66      316.22      7.61 o 
  10   4   0       38.82       46.63      7.28 o 
  12   4   0        4.91       12.03      4.51 o 
  14   4   0        1.50        1.48      6.71 o 
   2   5   0      566.57      672.31     14.13 o 
   4   5   0     1491.95     1576.11     26.17 o 
   6   5   0       40.54       38.15      3.24 o 
   8   5   0      259.10      249.72      6.91 o 
  10   5   0      865.84      779.83     23.43 o 
  12   5   0      103.76       93.71      8.92 o 
  14   5   0      141.30      128.14     12.71 o 
   0   6   0      273.95      312.52      7.85 o 
   2   6   0      731.71      574.42     13.60 o 
   4   6   0     8254.11     8627.79    155.19 o 
   6   6   0       48.39       62.11      3.80 o 
   8   6   0     1616.90     1599.04     35.70 o 
  10   6   0       19.78       18.70      3.33 o 
  12   6   0       16.88       24.22      5.83 o 
  14   6   0        0.01        4.37      5.21 o 
   2   7   0     1875.57     1905.08     65.96 o 
   4   7   0      215.86      244.22      6.68 o 
   6   7   0      110.33      110.50      4.80 o 
   8   7   0       60.81       61.62      4.54 o 
  10   7   0       36.83       33.03      4.41 o 
  12   7   0       35.91       39.05      7.02 o 
   0   8   0     2829.53     2855.29     72.64 o 
   2   8   0     1633.39     1564.53     33.47 o 
   4   8   0      819.37      810.93     20.39 o 
   6   8   0      982.62      942.08     24.70 o 
   8   8   0        0.77        0.21      1.85 o 
  10   8   0      185.74      159.95      9.07 o 
  12   8   0       11.63       16.19      5.77 o 
   2   9   0        8.85       18.00      3.74 o 
   4   9   0      105.46      114.28      5.42 o 
   6   9   0      185.17      185.00      7.60 o 
   8   9   0        0.04        3.61      2.38 o 
  10   9   0      211.12      213.14     11.67 o 
  12   9   0       32.49       20.73      7.36 o 
   0  10   0      159.32      153.26      8.00 o 
   2  10   0      162.79      171.20      6.21 o 
   4  10   0      473.24      431.78     17.29 o 
   6  10   0        3.17        5.60      2.42 o 
   8  10   0       25.81       26.04      3.64 o 
  10  10   0       22.58       22.68      4.54 o 
  12  10   0       15.11       14.50      8.93 o 
   2  11   0      311.37      311.54      9.48 o 
   4  11   0       13.37       16.57      4.54 o 
   6  11   0      703.17      628.80     20.58 o 
   8  11   0      369.54      397.23     14.93 o 
  10  11   0       36.64       36.12      7.71 o 
   0  12   0      736.01      678.22     38.49 o 
   2  12   0       15.07       20.46      3.24 o 
   4  12   0      357.10      304.04     11.22 o 
   6  12   0       11.61       11.23      3.86 o 
   8  12   0      143.84      115.17      8.25 o 
  10  12   0        1.56       -0.79      6.67 o 
   2  13   0        7.56       11.68      5.81 o 
   4  13   0      334.81      334.54     17.87 o 
   6  13   0       85.90      113.62     11.91 o 
   8  13   0        6.03       10.71      8.62 o 
   0  14   0      398.67      414.79     47.71 o 
   2  14   0      496.40      496.25     25.07 o 
   4  14   0      146.40      151.20     11.72 o 
   6  14   0       69.31       68.50     11.23 o 
   8  14   0        7.54        4.43      8.14 o 
   2  15   0       19.18       16.32      6.31 o 
   4  15   0        3.84        3.29      4.80 o 
   6  15   0       17.11       12.28      9.68 o 
   0  16   0       77.50      102.68     24.29 o 
   2  16   0       39.32       41.53     10.33 o 
   2   1   1        9.39        5.93      0.36 o 
   3   1   1     1577.65     1741.82     11.34 o 
   4   1   1     1102.60     1202.17     11.61 o 
   5   1   1     2021.89     2231.48     23.36 o 
   6   1   1      848.67      836.03      9.88 o 
   7   1   1     1208.65     1195.49     14.49 o 
   8   1   1      126.27      118.29      4.46 o 
   9   1   1      866.99      826.06     16.35 o 
  10   1   1        2.87        5.46      2.37 o 
  11   1   1      282.47      280.40      9.86 o 
  12   1   1       76.36       83.35      5.34 o 
  13   1   1      160.85      175.85      8.83 o 
  14   1   1        0.11        2.03      3.41 o 
  15   1   1       31.95       47.82      5.83 o 
   0   2   1      677.41      534.33      8.62 o 
   1   2   1     8089.08     8097.82     48.57 o 
   2   2   1    13854.94    13888.54    110.31 o 
   3   2   1     9311.63     9654.10     91.70 o 
   4   2   1      199.60      185.36      2.22 o 
   5   2   1      944.77      976.19      9.33 o 
   6   2   1      238.44      260.83      4.50 o 
   7   2   1      175.45      171.06      3.18 o 
   8   2   1        0.32        0.90      1.30 o 
   9   2   1       89.46       74.38      3.45 o 
  10   2   1        5.88        3.60      2.31 o 
  11   2   1        3.45        3.99      2.49 o 
  12   2   1       22.76       30.96      4.00 o 
  13   2   1        0.00        0.55      2.54 o 
  14   2   1       11.41       23.30      5.57 o 
  15   2   1        2.29        2.98      3.45 o 
   1   3   1      195.39      173.47      2.11 o 
   2   3   1     4390.30     4799.26     52.15 o 
   3   3   1      152.96      145.67      2.17 o 
   4   3   1     1139.50     1218.79     13.72 o 
   5   3   1       75.71       69.95      2.08 o 
   6   3   1        8.55       10.51      1.53 o 
   7   3   1       48.26       56.01      1.94 o 
   8   3   1        5.66        4.12      1.60 o 
   9   3   1      166.89      151.11      4.32 o 
  10   3   1        1.52        9.01      3.92 o 
  11   3   1       95.00       91.40      5.54 o 
  12   3   1       83.63       71.00      5.29 o 
  13   3   1        2.66        4.02      3.11 o 
  14   3   1        8.15        7.23      4.37 o 
  15   3   1       33.74       41.96      5.78 o 
   0   4   1     1426.48     1581.50     53.61 o 
   1   4   1     5914.83     5960.04     51.70 o 
   2   4   1      332.62      323.61      3.61 o 
   3   4   1     1861.17     1770.34     31.56 o 
   4   4   1       19.92       14.08      1.03 o 
   5   4   1     3213.72     3270.39     38.09 o 
   6   4   1     1874.45     1930.60     24.59 o 
   7   4   1      890.64      817.85     11.71 o 
   8   4   1       17.92       16.84      1.82 o 
   9   4   1      242.69      236.29      5.52 o 
  10   4   1       63.86       61.95      3.05 o 
  11   4   1       22.02       24.84      3.89 o 
  12   4   1        1.61        3.44      2.78 o 
  13   4   1        1.33        1.51      2.75 o 
  14   4   1       10.00        9.30      3.82 o 
   1   5   1      684.90      696.96      8.86 o 
   2   5   1     1080.71     1095.65     11.47 o 
   3   5   1       11.01       16.93      1.38 o 
   4   5   1     1508.88     1598.90     20.30 o 
   5   5   1     1322.19     1296.25     16.55 o 
   6   5   1        1.41        2.53      1.01 o 
   7   5   1        7.68        9.95      1.68 o 
   8   5   1      467.81      419.57      7.78 o 
   9   5   1      515.05      493.03      9.76 o 
  10   5   1        3.60        5.54      3.20 o 
  11   5   1      118.04      115.79      5.36 o 
  12   5   1       72.15       75.73      5.55 o 
  13   5   1       10.15       13.64      4.41 o 
  14   5   1        2.06        2.36      3.10 o 
   0   6   1      258.43      262.95      5.61 o 
   1   6   1      915.04      866.32     12.98 o 
   2   6   1      110.51       92.99      2.19 o 
   3   6   1      503.49      454.35      6.62 o 
   4   6   1       81.38      109.39      3.84 o 
   5   6   1      235.31      236.34      4.46 o 
   6   6   1        7.09       16.42      1.57 o 
   7   6   1      124.29      121.14      3.41 o 
   8   6   1        0.80        0.57      1.09 o 
   9   6   1       84.00       72.13      3.29 o 
  10   6   1       18.07       23.12      3.15 o 
  11   6   1        1.61        4.14      2.35 o 
  12   6   1       15.83       17.97      3.56 o 
  13   6   1        0.14       -3.09      3.09 o 
  14   6   1        0.68       10.37      4.51 o 
   1   7   1      732.70      745.39     11.55 o 
   2   7   1       56.10       55.74      2.24 o 
   3   7   1        9.06       11.65      1.38 o 
   4   7   1      214.37      203.38      4.70 o 
   5   7   1      124.99      134.23      3.74 o 
   6   7   1       43.27       40.73      2.23 o 
   7   7   1     1092.30     1078.20     17.79 o 
   8   7   1       68.85       76.60      2.98 o 
   9   7   1      148.01      152.01      5.40 o 
  10   7   1       11.02       10.29      2.71 o 
  11   7   1      261.09      257.87      9.38 o 
  12   7   1       36.51       43.90      4.94 o 
  13   7   1      203.19      190.99     11.41 o 
   0   8   1        9.46        6.25      1.91 o 
   1   8   1      113.57      113.74      2.77 o 
   2   8   1       88.63       87.85      2.39 o 
   3   8   1      110.73      115.97      2.97 o 
   4   8   1       85.45       91.73      3.13 o 
   5   8   1      105.01       96.75      3.44 o 
   6   8   1       31.27       37.77      2.58 o 
   7   8   1       39.92       38.28      2.43 o 
   8   8   1       10.78       16.91      2.90 o 
   9   8   1      114.63      119.14      4.64 o 
  10   8   1       11.21       14.67      2.71 o 
  11   8   1        2.13        2.25      2.61 o 
  12   8   1        5.83        6.51      3.64 o 
  13   8   1       10.37        2.74      3.26 o 
   1   9   1       24.84       27.14      1.88 o 
   2   9   1        1.98        3.89      1.11 o 
   3   9   1       50.76       44.56      2.24 o 
   4   9   1      169.95      180.79      4.90 o 
   5   9   1      461.22      471.20      9.78 o 
   6   9   1        7.34        7.87      1.78 o 
   7   9   1      114.61      114.77      4.14 o 
   8   9   1       35.73       37.29      2.65 o 
   9   9   1      244.21      236.81      7.30 o 
  10   9   1       79.11       90.84      5.19 o 
  11   9   1       64.24       65.81      5.62 o 
  12   9   1        0.16        9.47      3.77 o 
   0  10   1        0.98       -1.10      1.56 o 
   1  10   1     1087.14     1061.31     18.46 o 
   2  10   1      345.34      333.88      7.38 o 
   3  10   1      395.09      385.08      7.93 o 
   4  10   1       10.75       12.46      1.76 o 
   5  10   1      789.12      736.29     14.91 o 
   6  10   1      102.64       91.94      4.15 o 
   7  10   1      128.56      137.16      4.90 o 
   8  10   1       31.29       33.46      2.78 o 
   9  10   1       50.15       45.63      4.05 o 
  10  10   1        8.00        8.71      2.96 o 
  11  10   1       23.84       22.98      4.82 o 
  12  10   1        1.78        5.09      4.02 o 
   1  11   1      170.07      143.03      6.01 o 
   2  11   1      124.59      117.79      4.79 o 
   3  11   1       88.97       83.71      3.32 o 
   4  11   1       26.77       22.22      2.09 o 
   5  11   1       12.43       14.55      2.10 o 
   6  11   1       33.56       38.48      3.03 o 
   7  11   1        0.22        5.46      2.22 o 
   8  11   1       10.30        6.64      2.23 o 
   9  11   1        0.21       -2.94      2.94 o 
  10  11   1        0.95        1.88      2.92 o 
  11  11   1        2.22       12.88     10.48 o 
   0  12   1      459.29      469.68     16.67 o 
   1  12   1      460.67      463.22     11.65 o 
   2  12   1        8.38       15.13      2.74 o 
   3  12   1      710.71      700.93     20.04 o 
   4  12   1       28.61       31.09      3.49 o 
   5  12   1       79.12       90.34      4.63 o 
   6  12   1       64.78       75.58      4.56 o 
   7  12   1       59.89       62.09      4.34 o 
   8  12   1        5.43        4.27      3.13 o 
   9  12   1       13.29        6.73      3.80 o 
  10  12   1        6.75        6.58      5.92 o 
   1  13   1       33.68       46.66      6.54 o 
   2  13   1        0.35        4.61      3.11 o 
   3  13   1       91.45       88.86      6.52 o 
   4  13   1       20.14       25.38      4.35 o 
   5  13   1      140.26      144.72      8.28 o 
   6  13   1       18.94       29.29      4.50 o 
   7  13   1       19.79       24.72      4.87 o 
   8  13   1       32.13       30.11      6.83 o 
   9  13   1       75.12       75.28     13.56 o 
   0  14   1       21.27       24.26      6.79 o 
   1  14   1        8.44       17.04      5.30 o 
   2  14   1        0.04       -0.61      2.88 o 
   3  14   1        3.84        3.62      2.96 o 
   4  14   1        0.10       -2.04      2.95 o 
   5  14   1        3.98        4.77      3.69 o 
   6  14   1        2.54        5.97      3.57 o 
   7  14   1        0.00        4.37      4.86 o 
   8  14   1        3.32        7.84      5.60 o 
   1  15   1       50.56       62.30      5.96 o 
   2  15   1        4.21        5.98      3.42 o 
   3  15   1        8.28       16.32      4.57 o 
   4  15   1       15.60       26.55      5.27 o 
   5  15   1       53.01       60.68      7.58 o 
   6  15   1        5.57        7.26      4.96 o 
   0  16   1        8.46       -0.35      5.45 o 
   1  16   1       40.47       49.24      6.92 o 
   2  16   1       29.06       31.31      5.69 o 
   3  16   1      101.98      123.04     11.50 o 
   0   0   2     1008.79      938.59     11.42 o 
   1   0   2     4622.32     4868.40     50.43 o 
   2   0   2     1638.65     1779.00     19.74 o 
   3   0   2    23101.19    21894.24    213.83 o 
   4   0   2     6963.51     7227.28     57.75 o 
   5   0   2       44.07       90.60      3.17 o 
   6   0   2     2805.89     2828.06     53.02 o 
   7   0   2        1.39        3.19      1.70 o 
   8   0   2      398.06      390.39     10.32 o 
   9   0   2       27.88       29.92      2.99 o 
  10   0   2      129.87      141.37      7.13 o 
  11   0   2       46.97       50.40      8.27 o 
  12   0   2       17.23       28.37      5.04 o 
  13   0   2        0.01        4.85      4.58 o 
  14   0   2       39.26       28.69      6.68 o 
  15   0   2        1.07        2.26      6.04 o 
   1   1   2     7943.37     7479.65     68.29 o 
   2   1   2      452.19      510.43      5.15 o 
   3   1   2     7684.68     8143.92     60.34 o 
   4   1   2      337.34      395.46      4.85 o 
   5   1   2     1301.50     1265.68     13.78 o 
   6   1   2       46.94       46.42      1.81 o 
   7   1   2      105.31      114.31      4.24 o 
   8   1   2      270.04      268.63      5.57 o 
   9   1   2       15.92       20.07      1.83 o 
  10   1   2      135.14      123.55      6.19 o 
  11   1   2       69.26       71.85      4.94 o 
  12   1   2      103.52      109.87      6.71 o 
  13   1   2       45.23       40.97      4.78 o 
  14   1   2        4.55        6.90      3.21 o 
  15   1   2       19.68       20.44      4.61 o 
   0   2   2     2039.83     1805.24     20.34 o 
   1   2   2      254.71      244.88      1.88 o 
   2   2   2    16478.51    15981.10    121.84 o 
   3   2   2      109.16      118.53      1.73 o 
   4   2   2     1956.78     1930.08     18.28 o 
   5   2   2     1469.20     1478.07     13.29 o 
   6   2   2        6.15       10.41      1.43 o 
   7   2   2      454.05      487.29      7.42 o 
   8   2   2        8.49       10.91      2.37 o 
   9   2   2        1.14        3.19      1.86 o 
  10   2   2       90.16       86.54      4.09 o 
  11   2   2      130.65      134.85      6.63 o 
  12   2   2        6.82        6.54      3.00 o 
  13   2   2       22.59       22.97      4.04 o 
  14   2   2        5.94        6.24      3.32 o 
  15   2   2        0.92        1.61      3.29 o 
   1   3   2       76.55       71.88      1.14 o 
   2   3   2     4943.52     5112.61     43.34 o 
   3   3   2      124.80      118.83      1.86 o 
   4   3   2        0.09        2.53      0.81 o 
   5   3   2      470.43      468.11      5.96 o 
   6   3   2     1592.44     1621.92     21.23 o 
   7   3   2      619.07      613.54      9.58 o 
   8   3   2      880.92      870.81     13.70 o 
   9   3   2      347.31      333.07      6.63 o 
  10   3   2       51.60       60.56      4.58 o 
  11   3   2       85.18       86.57      4.42 o 
  12   3   2      362.94      364.11     12.76 o 
  13   3   2       88.40       83.09      6.69 o 
  14   3   2       57.88       60.24      6.03 o 
   0   4   2       47.61       72.54      1.25 o 
   1   4   2      424.33      408.85      4.34 o 
   2   4   2     1394.49     1546.38     14.31 o 
   3   4   2      971.61     1052.50     11.84 o 
   4   4   2      424.04      456.65      6.38 o 
   5   4   2      215.56      224.61      3.80 o 
   6   4   2      103.88      130.44      3.03 o 
   7   4   2       63.32       57.44      2.11 o 
   8   4   2       44.13       40.14      2.05 o 
   9   4   2       22.32       24.51      1.87 o 
  10   4   2        6.57        5.16      2.27 o 
  11   4   2       17.80       23.96      3.29 o 
  12   4   2        8.93       11.83      3.31 o 
  13   4   2        4.09        4.39      3.02 o 
  14   4   2       23.73       37.03      5.02 o 
   1   5   2       60.62       76.37      1.63 o 
   2   5   2      356.00      427.26      6.33 o 
   3   5   2      603.30      701.61      8.26 o 
   4   5   2     1906.79     1922.35     29.87 o 
   5   5   2      863.57      960.11     15.21 o 
   6   5   2      277.56      280.24      5.15 o 
   7   5   2      948.77      886.99     13.50 o 
   8   5   2      367.80      354.95     10.21 o 
   9   5   2        0.05       -1.14      1.52 o 
  10   5   2      239.03      242.69      6.74 o 
  11   5   2      210.96      194.02      7.26 o 
  12   5   2      108.02      107.66      6.45 o 
  13   5   2       99.76      104.33      7.30 o 
  14   5   2       25.72       32.20      5.32 o 
   0   6   2     1739.75     1741.65     26.16 o 
   1   6   2     1340.94     1351.83     13.84 o 
   2   6   2     3263.18     3287.80     35.71 o 
   3   6   2       74.74       93.49      2.16 o 
   4   6   2      635.50      637.48      9.27 o 
   5   6   2     1079.70     1090.95     16.31 o 
   6   6   2      142.26      144.63      3.67 o 
   7   6   2      459.49      411.74      8.14 o 
   8   6   2      421.49      416.14      8.95 o 
   9   6   2        0.51       -1.01      1.63 o 
  10   6   2        2.28        0.95      1.86 o 
  11   6   2      151.80      141.67      6.66 o 
  12   6   2        0.61        9.20      4.40 o 
  13   6   2        3.65        1.75      3.17 o 
  14   6   2        0.28       -0.61      3.23 o 
   1   7   2        3.41        2.47      0.98 o 
   2   7   2      258.20      255.30      3.99 o 
   3   7   2       24.64       34.14      1.50 o 
   4   7   2       35.59       32.94      2.14 o 
   5   7   2      804.41      801.15     13.14 o 
   6   7   2       13.09       14.44      1.76 o 
   7   7   2      307.11      292.00      7.21 o 
   8   7   2        0.18        4.30      2.01 o 
   9   7   2      153.01      137.22      4.85 o 
  10   7   2       59.69       59.82      3.96 o 
  11   7   2        4.58       15.06      5.61 o 
  12   7   2        1.19        0.00      2.60 o 
  13   7   2        0.03        2.14      3.35 o 
   0   8   2     1388.60     1275.95     28.85 o 
   1   8   2      460.69      433.71      6.45 o 
   2   8   2     1116.53     1095.63     14.53 o 
   3   8   2     1001.37      990.50     13.95 o 
   4   8   2      194.85      186.84      4.11 o 
   5   8   2        1.61        4.78      1.56 o 
   6   8   2     1431.11     1368.56     24.55 o 
   7   8   2      277.99      271.21      6.82 o 
   8   8   2       21.60       18.26      1.95 o 
   9   8   2       71.40       73.05      3.80 o 
  10   8   2       12.37       13.35      2.66 o 
  11   8   2        1.85        6.25      3.00 o 
  12   8   2        0.01       -2.28      3.16 o 
  13   8   2        0.15        4.29      3.38 o 
   1   9   2        1.73        5.87      1.89 o 
   2   9   2       40.94       33.25      1.65 o 
   3   9   2        5.90       10.18      1.29 o 
   4   9   2      253.35      253.00      5.37 o 
   5   9   2       20.32       24.07      2.10 o 
   6   9   2       15.51       21.09      1.98 o 
   7   9   2        6.76        5.68      1.79 o 
   8   9   2      121.43      116.14      4.33 o 
   9   9   2       69.38       71.45      3.64 o 
  10   9   2      188.30      193.56      8.09 o 
  11   9   2       28.25       45.05      6.99 o 
  12   9   2       16.12        4.93      3.68 o 
   0  10   2      861.36      847.42     24.40 o 
   1  10   2      176.75      182.79      5.69 o 
   2  10   2        2.41        9.86      2.34 o 
   3  10   2       85.83       85.50      3.41 o 
   4  10   2       65.55       61.09      2.73 o 
   5  10   2       35.74       42.12      2.51 o 
   6  10   2        0.55       -0.15      1.66 o 
   7  10   2        0.36        2.48      1.88 o 
   8  10   2       22.29       17.99      2.27 o 
   9  10   2        0.49        5.02      2.79 o 
  10  10   2        0.83        7.04      3.47 o 
  11  10   2       29.49       28.26      4.87 o 
  12  10   2        0.31        0.16      4.20 o 
   1  11   2      141.28      140.51      5.32 o 
   2  11   2      295.77      293.51      8.15 o 
   3  11   2      306.49      290.13      8.27 o 
   4  11   2       40.09       45.36      3.49 o 
   5  11   2       29.70       32.38      2.73 o 
   6  11   2      101.61      105.14      4.61 o 
   7  11   2      159.58      168.35      6.71 o 
   8  11   2      224.63      229.41      9.21 o 
   9  11   2       60.62       63.49      5.34 o 
  10  11   2       16.03       22.74      4.64 o 
  11  11   2       57.02       60.65      7.88 o 
   0  12   2      103.53      114.39      8.58 o 
   1  12   2        1.54        7.78      3.37 o 
   2  12   2      146.27      144.70      5.77 o 
   3  12   2      199.45      184.85      6.56 o 
   4  12   2       69.63       75.24      4.57 o 
   5  12   2        1.32        2.77      2.22 o 
   6  12   2        7.99       10.57      2.61 o 
   7  12   2       22.25       25.20      3.81 o 
   8  12   2       13.19       14.00      3.58 o 
   9  12   2       14.33       16.64      4.37 o 
  10  12   2        3.81        5.62      5.10 o 
   1  13   2      187.02      168.15      7.60 o 
   2  13   2        0.85       -0.55      1.89 o 
   3  13   2        0.02        3.82      2.80 o 
   4  13   2       25.43       30.09      3.53 o 
   5  13   2       60.66       58.58      4.83 o 
   6  13   2        6.53        6.85      3.31 o 
   7  13   2       29.68       37.32      4.99 o 
   8  13   2       19.78       26.99      5.78 o 
   9  13   2       18.81       34.53      7.23 o 
   0  14   2      173.87      176.41     13.22 o 
   1  14   2      202.02      199.18     10.16 o 
   2  14   2      138.86      133.98      7.97 o 
   3  14   2       77.71       75.65      6.85 o 
   4  14   2       56.43       57.95      5.95 o 
   5  14   2       47.71       54.89      5.82 o 
   6  14   2      179.26      184.08     10.74 o 
   7  14   2       15.02       12.72      5.24 o 
   1  15   2        5.27       -0.68      3.40 o 
   2  15   2        1.35        0.27      3.02 o 
   3  15   2        2.59       11.85      4.82 o 
   4  15   2        0.06        6.33      4.00 o 
   5  15   2        7.62        8.05      4.27 o 
   6  15   2        0.23        3.96      4.88 o 
   0  16   2       34.36       26.58      8.52 o 
   1  16   2       11.50       12.47      5.46 o 
   2  16   2       50.16       54.40      7.41 o 
   3  16   2       18.33       15.88      5.78 o 
   1   1   3     4834.92     4615.78     49.16 o 
   2   1   3      663.50      715.63      8.67 o 
   3   1   3      224.25      215.23      2.53 o 
   4   1   3     1180.32     1306.95     19.85 o 
   5   1   3       17.59       11.06      0.93 o 
   6   1   3      343.14      348.01      5.44 o 
   7   1   3      365.35      357.42      6.80 o 
   8   1   3      782.16      784.31     13.73 o 
   9   1   3      133.53      135.30      4.20 o 
  10   1   3      693.44      662.19     15.29 o 
  11   1   3      262.03      246.87      8.30 o 
  12   1   3       55.89       63.81      5.33 o 
  13   1   3       84.92       84.45      6.18 o 
  14   1   3       57.04       64.38      6.48 o 
  15   1   3       38.48       44.35      6.42 o 
   0   2   3    12786.18    12493.88    188.57 o 
   1   2   3     1284.63     1221.86     12.58 o 
   2   2   3      580.62      585.50      4.89 o 
   3   2   3     7906.80     8168.38     79.70 o 
   4   2   3     2099.30     2143.23     26.38 o 
   5   2   3       58.11       84.27      2.13 o 
   6   2   3     1155.54     1123.45     15.57 o 
   7   2   3     1057.32     1118.51     15.59 o 
   8   2   3       72.73       70.55      3.10 o 
   9   2   3      403.02      366.12      8.10 o 
  10   2   3        5.01       13.18      2.16 o 
  11   2   3        2.47        6.15      2.97 o 
  12   2   3        0.12        4.06      2.80 o 
  13   2   3        0.89        2.28      2.73 o 
  14   2   3        4.32        2.70      3.07 o 
   1   3   3      514.49      533.25      5.05 o 
   2   3   3     2853.38     2915.67     20.99 o 
   3   3   3      859.04      883.08      8.68 o 
   4   3   3       97.13      125.94      2.20 o 
   5   3   3      478.06      461.64      7.08 o 
   6   3   3        7.03        6.69      1.33 o 
   7   3   3      443.55      466.75      8.21 o 
   8   3   3       59.10       65.21      2.60 o 
   9   3   3       13.25       13.43      1.96 o 
  10   3   3        0.27        0.96      1.62 o 
  11   3   3        0.17        2.64      2.07 o 
  12   3   3       34.29       35.42      3.89 o 
  13   3   3        2.65        9.78      3.29 o 
  14   3   3       13.39       19.83      4.48 o 
   0   4   3     9029.08     9097.41    141.90 o 
   1   4   3    10165.25    10040.10     68.93 o 
   2   4   3     3859.86     3876.58     35.09 o 
   3   4   3        8.65       18.48      0.80 o 
   4   4   3      575.11      510.05      7.09 o 
   5   4   3     1522.03     1455.64     20.42 o 
   6   4   3      866.54      869.80     11.74 o 
   7   4   3      147.69      127.05      3.68 o 
   8   4   3       89.94       87.07      3.25 o 
   9   4   3      216.70      179.64      4.66 o 
  10   4   3       73.73       59.20      3.65 o 
  11   4   3      231.24      209.12      7.79 o 
  12   4   3       14.59       24.67      6.28 o 
  13   4   3       28.71       33.12      4.58 o 
  14   4   3        4.50       11.82      4.09 o 
   1   5   3        2.92        2.63      0.69 o 
   2   5   3       65.59       73.93      1.48 o 
   3   5   3     1889.03     2082.34     22.55 o 
   4   5   3      735.11      733.61      9.15 o 
   5   5   3        7.89       14.95      1.46 o 
   6   5   3      433.28      436.92      7.65 o 
   7   5   3      129.74      131.61      3.34 o 
   8   5   3       28.34       42.10      2.70 o 
   9   5   3       16.77       20.75      2.05 o 
  10   5   3       30.69       34.56      2.83 o 
  11   5   3       55.60       53.42      4.14 o 
  12   5   3       56.34       52.90      5.08 o 
  13   5   3        5.78       15.72      4.31 o 
  14   5   3       19.72       26.87      5.20 o 
   0   6   3       42.21       58.85      3.10 o 
   1   6   3       15.78        9.23      0.91 o 
   2   6   3      520.33      527.27      6.28 o 
   3   6   3     1459.85     1470.85     17.39 o 
   4   6   3      433.65      410.43      6.09 o 
   5   6   3       41.59       33.38      1.73 o 
   6   6   3       47.59       42.86      2.26 o 
   7   6   3       18.00       20.19      1.61 o 
   8   6   3      470.03      416.79     15.85 o 
   9   6   3       29.78       36.45      2.75 o 
  10   6   3        0.08       -0.59      1.72 o 
  11   6   3       41.43       41.59      3.81 o 
  12   6   3        3.61        0.44      2.64 o 
  13   6   3        1.63       -1.74      3.28 o 
  14   6   3        0.01       -2.15      3.40 o 
   1   7   3      157.03      160.36      3.84 o 
   2   7   3       95.18       94.63      2.82 o 
   3   7   3      486.21      515.95      7.81 o 
   4   7   3      187.30      164.01      4.50 o 
   5   7   3        2.61        5.15      1.66 o 
   6   7   3      194.66      207.50      5.17 o 
   7   7   3     1176.14     1132.00     18.37 o 
   8   7   3      235.31      231.91      6.21 o 
   9   7   3       76.31       73.81      3.85 o 
  10   7   3      312.11      293.39      9.75 o 
  11   7   3       70.68       86.51      5.91 o 
  12   7   3      125.98      130.82      8.35 o 
  13   7   3       29.58       35.27      5.44 o 
   0   8   3       38.74       42.37      3.23 o 
   1   8   3      239.26      267.59      6.00 o 
   2   8   3        5.59       18.51      2.25 o 
   3   8   3       61.46       60.53      1.99 o 
   4   8   3      282.82      288.16      5.70 o 
   5   8   3       43.72       45.33      2.79 o 
   6   8   3       36.65       47.21      2.46 o 
   7   8   3       62.47       61.06      2.94 o 
   8   8   3       74.57       77.31      3.64 o 
   9   8   3       17.16       15.73      2.36 o 
  10   8   3       20.82       29.22      5.65 o 
  11   8   3        0.81        0.46      2.47 o 
  12   8   3       13.14       16.38      4.35 o 
  13   8   3        6.37       11.41      4.59 o 
   1   9   3      144.20      154.12      4.93 o 
   2   9   3       41.30       50.86      2.99 o 
   3   9   3      177.96      169.88      4.53 o 
   4   9   3      125.36      116.11      3.57 o 
   5   9   3      148.30      167.94      4.49 o 
   6   9   3      357.78      363.17      7.74 o 
   7   9   3       26.98       25.66      2.23 o 
   8   9   3      108.37      106.05      4.38 o 
   9   9   3      193.06      184.20      7.05 o 
  10   9   3       50.44       63.60      7.10 o 
  11   9   3       21.23       22.16      4.08 o 
  12   9   3       41.23       44.01      6.74 o 
   0  10   3       95.86       85.83      5.78 o 
   1  10   3      312.82      310.93      8.19 o 
   2  10   3      998.54      941.70     18.92 o 
   3  10   3      637.48      640.04     14.14 o 
   4  10   3      534.59      545.77     12.33 o 
   5  10   3       20.21       24.16      2.42 o 
   6  10   3       89.58       84.88      3.79 o 
   7  10   3      103.89       85.82      4.52 o 
   8  10   3       83.17       81.50      4.80 o 
   9  10   3        7.03        9.62      2.74 o 
  10  10   3       22.13       19.11      3.87 o 
  11  10   3        1.33        2.75      3.52 o 
   1  11   3      135.74      133.53      5.55 o 
   2  11   3       44.16       45.00      3.33 o 
   3  11   3       60.51       52.95      3.59 o 
   4  11   3        9.93       13.25      2.86 o 
   5  11   3       22.53       23.62      2.52 o 
   6  11   3       33.49       45.38      3.98 o 
   7  11   3        2.43        5.53      2.44 o 
   8  11   3        0.01       -0.66      2.52 o 
   9  11   3        0.28        4.29      2.95 o 
  10  11   3       12.39       12.14      4.30 o 
  11  11   3        0.04        8.80      4.40 o 
   0  12   3      683.10      693.14     24.37 o 
   1  12   3      104.47      116.70      5.14 o 
   2  12   3      183.32      186.25      6.75 o 
   3  12   3       29.56       37.21      3.19 o 
   4  12   3      286.75      269.14      8.63 o 
   5  12   3       51.52       56.30      4.93 o 
   6  12   3       41.99       39.65      4.12 o 
   7  12   3       85.60       78.86      5.47 o 
   8  12   3        4.87        3.31      2.95 o 
   9  12   3        8.90        9.54      3.97 o 
  10  12   3        0.54        4.45      4.36 o 
   1  13   3       79.63       75.20      4.76 o 
   2  13   3      131.25      132.30      5.96 o 
   3  13   3       30.03       33.44      4.61 o 
   4  13   3        0.15       -0.17      2.08 o 
   5  13   3        1.84        3.57      2.58 o 
   6  13   3       88.59       81.20      6.10 o 
   7  13   3        4.91        6.01      3.31 o 
   8  13   3       48.06       63.51      6.85 o 
   9  13   3        2.97        8.18      5.19 o 
   0  14   3       30.92       44.40      7.48 o 
   1  14   3        8.59       13.31      3.98 o 
   2  14   3       43.87       50.64      5.88 o 
   3  14   3        0.24        2.81      3.07 o 
   4  14   3        0.15        1.51      3.22 o 
   5  14   3        7.03       11.07      4.63 o 
   6  14   3        9.69        6.84      3.93 o 
   7  14   3        0.45        5.04      4.07 o 
   1  15   3       15.43       11.73      4.85 o 
   2  15   3        8.45       18.08      4.63 o 
   3  15   3        0.10        2.31      3.63 o 
   4  15   3       12.37       12.83      4.39 o 
   5  15   3        0.05        0.07      3.21 o 
   0  16   3       40.91       40.03     10.34 o 
   1  16   3        1.21        6.79      4.78 o 
   2  16   3       32.10       37.14      6.94 o 
   0   0   4     4479.03     4815.24     94.18 o 
   1   0   4     3023.40     2916.42     34.91 o 
   2   0   4      140.23      162.76      3.40 o 
   3   0   4     2375.13     2557.48     47.17 o 
   4   0   4      701.04      896.00     14.80 o 
   5   0   4     3673.34     3766.77     91.89 o 
   6   0   4     1272.31     1307.42     35.14 o 
   7   0   4     1469.22     1494.68     33.71 o 
   8   0   4       20.51       23.82      3.00 o 
   9   0   4      768.65      757.13     21.73 o 
  10   0   4      112.33      105.28      6.02 o 
  11   0   4       19.76       17.99      3.56 o 
  12   0   4       16.17       16.91      5.31 o 
  13   0   4       14.41       25.01      5.57 o 
  14   0   4        1.96       15.51     11.51 o 
   1   1   4     1455.57     1566.89     14.54 o 
   2   1   4     2753.84     2758.43     30.63 o 
   3   1   4       27.84       37.37      1.20 o 
   4   1   4     2167.16     2375.24     24.29 o 
   5   1   4       78.96       87.35      2.06 o 
   6   1   4      182.07      207.17      3.95 o 
   7   1   4      184.25      199.75      4.80 o 
   8   1   4      154.83      150.86      4.49 o 
   9   1   4      181.38      181.53      5.55 o 
  10   1   4      246.59      223.59      6.94 o 
  11   1   4      205.76      192.19      6.25 o 
  12   1   4        8.16       12.75      3.30 o 
  13   1   4       20.86       23.87      4.39 o 
  14   1   4       13.78       11.59      4.07 o 
   0   2   4     1212.39     1150.47     22.12 o 
   1   2   4     9384.82     9372.55     87.46 o 
   2   2   4        0.52        1.54      0.38 o 
   3   2   4      629.30      637.04      6.94 o 
   4   2   4      133.83      134.23      2.24 o 
   5   2   4      377.37      383.41      4.92 o 
   6   2   4      205.69      202.39      4.09 o 
   7   2   4      131.75      112.15      3.72 o 
   8   2   4       66.08       64.59      3.04 o 
   9   2   4       37.51       40.70      2.93 o 
  10   2   4       10.88       18.66      2.21 o 
  11   2   4        0.12       -0.48      1.99 o 
  12   2   4        0.03       11.11      3.10 o 
  13   2   4        0.12        3.65      3.13 o 
  14   2   4        2.37        5.05      3.83 o 
   1   3   4     1970.84     1991.58     19.59 o 
   2   3   4        8.18        7.64      0.91 o 
   3   3   4        8.80       12.85      0.78 o 
   4   3   4        4.94        4.85      1.11 o 
   5   3   4     3932.45     4186.99     48.46 o 
   6   3   4        0.32        0.84      1.25 o 
   7   3   4       70.95       72.84      2.60 o 
   8   3   4      156.44      150.53      4.15 o 
   9   3   4     1105.13     1070.20     20.80 o 
  10   3   4       24.11       27.68      2.61 o 
  11   3   4      108.19      111.00      5.42 o 
  12   3   4       77.16       86.51      5.78 o 
  13   3   4      227.07      202.54     10.37 o 
  14   3   4       11.66       12.66      4.31 o 
   0   4   4       48.10       43.92      1.28 o 
   1   4   4       41.77       44.89      1.10 o 
   2   4   4      588.89      605.27      7.02 o 
   3   4   4      776.83      766.91      8.03 o 
   4   4   4      250.29      284.62      4.81 o 
   5   4   4       34.47       43.25      1.60 o 
   6   4   4        0.84        1.73      1.50 o 
   7   4   4        5.83        6.57      1.77 o 
   8   4   4       51.34       53.86      2.95 o 
   9   4   4       35.12       36.89      3.56 o 
  10   4   4       47.16       51.86      3.26 o 
  11   4   4       20.09       18.30      2.94 o 
  12   4   4       15.02       18.64      3.96 o 
  13   4   4        0.92        7.04      3.96 o 
  14   4   4        1.10       -0.49      3.21 o 
   1   5   4      358.21      340.91      4.34 o 
   2   5   4      801.11      881.42      8.73 o 
   3   5   4      758.03      793.49      8.72 o 
   4   5   4      119.59      114.63      2.37 o 
   5   5   4      149.24      133.63      3.11 o 
   6   5   4      214.10      215.86      4.11 o 
   7   5   4     1049.75     1062.39     18.76 o 
   8   5   4      225.39      222.25      5.58 o 
   9   5   4      213.98      203.21      5.45 o 
  10   5   4        2.41        4.39      1.76 o 
  11   5   4      280.74      273.67      9.04 o 
  12   5   4        2.69       -0.63      3.40 o 
  13   5   4       32.97       47.35      6.05 o 
  14   5   4        0.00        0.51      3.63 o 
   0   6   4      408.76      413.60      9.53 o 
   1   6   4     2610.54     2586.12     34.68 o 
   2   6   4      532.33      553.85      6.05 o 
   3   6   4     1220.99     1173.12     18.08 o 
   4   6   4      106.95      111.88      2.42 o 
   5   6   4     1581.61     1573.06     21.00 o 
   6   6   4      365.23      322.21      6.17 o 
   7   6   4       14.34       19.23      1.58 o 
   8   6   4      146.08      125.97      4.54 o 
   9   6   4      165.22      168.17      5.21 o 
  10   6   4       20.60       21.88      2.68 o 
  11   6   4        0.22        2.54      2.52 o 
  12   6   4        1.51        5.68      2.92 o 
  13   6   4        6.51        4.64      3.66 o 
   1   7   4       25.84       28.32      2.08 o 
   2   7   4        0.27        1.34      0.91 o 
   3   7   4       87.99       92.18      2.19 o 
   4   7   4       82.59       90.63      2.77 o 
   5   7   4       36.08       36.75      1.86 o 
   6   7   4       21.34       24.49      1.75 o 
   7   7   4        0.44        3.37      1.34 o 
   8   7   4       16.47       21.79      2.13 o 
   9   7   4       45.11       42.08      3.24 o 
  10   7   4       21.51       28.06      3.61 o 
  11   7   4        1.02        9.05      3.51 o 
  12   7   4        4.81       10.10      3.60 o 
  13   7   4        3.27       -0.04      3.24 o 
   0   8   4       72.35       78.73      4.11 o 
   1   8   4     1042.02     1055.86     17.86 o 
   2   8   4      596.59      617.05     11.26 o 
   3   8   4     1288.52     1190.90     17.99 o 
   4   8   4      201.19      171.97      3.67 o 
   5   8   4      933.75      850.17     13.43 o 
   6   8   4       63.06       55.44      2.47 o 
   7   8   4      184.21      184.63      5.74 o 
   8   8   4       50.23       48.01      3.30 o 
   9   8   4       49.33       45.55      3.57 o 
  10   8   4        5.60        6.83      2.56 o 
  11   8   4        1.09        0.51      2.41 o 
  12   8   4        0.12       -2.06      3.71 o 
   1   9   4      597.87      548.42     11.36 o 
   2   9   4       33.66       32.47      2.53 o 
   3   9   4      189.18      175.76      5.40 o 
   4   9   4      798.95      783.83     14.08 o 
   5   9   4      464.36      457.84      9.40 o 
   6   9   4        8.82       13.54      2.03 o 
   7   9   4       77.49       70.88      3.98 o 
   8   9   4        4.42        8.14      2.51 o 
   9   9   4      215.75      207.43      7.68 o 
  10   9   4       27.72       37.21      4.61 o 
  11   9   4       16.53       17.71      4.67 o 
  12   9   4        2.27        0.40      3.75 o 
   0  10   4      245.20      255.71     10.57 o 
   1  10   4       53.07       56.26      3.83 o 
   2  10   4        5.14       13.25      2.18 o 
   3  10   4      258.11      255.99      7.16 o 
   4  10   4        0.86        1.74      1.77 o 
   5  10   4        9.18        9.42      2.69 o 
   6  10   4        9.45       11.64      2.23 o 
   7  10   4        0.00        3.16      1.84 o 
   8  10   4       25.81       27.37      3.50 o 
   9  10   4       14.39       20.09      4.41 o 
  10  10   4       23.41       35.37      5.76 o 
  11  10   4        0.93       -1.29      3.48 o 
   1  11   4       14.69       16.70      2.61 o 
   2  11   4        4.06       10.27      3.03 o 
   3  11   4      162.12      156.28      5.92 o 
   4  11   4       60.61       72.71      4.85 o 
   5  11   4      193.92      217.95      8.39 o 
   6  11   4       23.61       32.64      5.08 o 
   7  11   4      134.25      136.58      6.70 o 
   8  11   4       21.55       27.92      4.27 o 
   9  11   4       63.15       65.98      5.92 o 
  10  11   4        0.01        0.25      3.32 o 
   0  12   4       78.52       78.62      6.33 o 
   1  12   4      176.75      177.41      6.81 o 
   2  12   4      116.46      109.85      5.33 o 
   3  12   4       60.13       53.98      4.31 o 
   4  12   4        1.33        7.60      2.86 o 
   5  12   4       55.74       50.95      4.39 o 
   6  12   4        0.01       -0.81      2.31 o 
   7  12   4        1.49        4.12      2.74 o 
   8  12   4       26.22       25.81      4.28 o 
   9  12   4       41.26       38.35      5.27 o 
   1  13   4        1.08        7.42      2.89 o 
   2  13   4        0.07        3.62      2.51 o 
   3  13   4        0.27        2.74      2.90 o 
   4  13   4        1.00        6.14      4.21 o 
   5  13   4       54.44       47.50      4.85 o 
   6  13   4        7.75        8.09      3.21 o 
   7  13   4       14.41       16.80      4.25 o 
   8  13   4        1.32        3.34      3.79 o 
   0  14   4       97.37       98.39      9.91 o 
   1  14   4      158.44      149.36      8.09 o 
   2  14   4        5.71       13.90      6.53 o 
   3  14   4      151.72      150.42      8.28 o 
   4  14   4        9.98        5.99      3.44 o 
   5  14   4       73.47       68.06      6.08 o 
   6  14   4       54.55       63.75      7.36 o 
   7  14   4       73.61       83.53      8.53 o 
   1  15   4       13.09       10.92      4.50 o 
   2  15   4        8.43       16.34      4.29 o 
   3  15   4       28.07       34.40      6.44 o 
   4  15   4       31.66       27.87      5.75 o 
   5  15   4       18.09       22.34      6.16 o 
   0  16   4        0.62       -2.37     11.61 o 
   1  16   4      101.01       97.68      8.82 o 
   1   1   5      502.44      513.18      7.07 o 
   2   1   5     1173.15     1243.52     13.17 o 
   3   1   5       49.21       68.52      1.81 o 
   4   1   5       86.63      104.93      2.34 o 
   5   1   5        6.30       10.37      1.74 o 
   6   1   5     1531.48     1492.96     24.36 o 
   7   1   5      103.61      100.08      3.46 o 
   8   1   5      459.92      438.34      9.53 o 
   9   1   5       51.02       46.52      3.34 o 
  10   1   5      280.70      276.81      7.96 o 
  11   1   5       10.43       13.12      3.14 o 
  12   1   5      378.78      369.29     13.58 o 
  13   1   5        0.00        4.85      3.17 o 
  14   1   5      140.14      135.59      9.51 o 
   0   2   5     5410.00     5478.11     71.59 o 
   1   2   5       16.84       13.21      0.95 o 
   2   2   5       69.38       52.18      1.62 o 
   3   2   5      367.74      375.69      4.63 o 
   4   2   5     2581.88     2795.38     33.02 o 
   5   2   5      153.14      148.21      2.93 o 
   6   2   5      929.29      920.33     11.81 o 
   7   2   5       68.17       68.24      2.55 o 
   8   2   5      292.77      280.09      7.64 o 
   9   2   5      124.21      108.72      4.15 o 
  10   2   5      157.34      154.50      5.71 o 
  11   2   5       28.82       31.82      3.30 o 
  12   2   5       49.50       40.21      4.59 o 
  13   2   5       17.46       15.39      3.61 o 
  14   2   5        8.77        3.21      3.69 o 
   1   3   5       68.10       64.03      1.55 o 
   2   3   5     1269.05     1377.69     15.85 o 
   3   3   5       72.47       77.01      2.29 o 
   4   3   5     3365.78     3633.15     40.04 o 
   5   3   5      205.75      203.84      3.72 o 
   6   3   5      122.35      117.50      2.59 o 
   7   3   5       36.63       40.82      2.02 o 
   8   3   5        5.21        9.51      1.47 o 
   9   3   5       18.86       22.45      2.28 o 
  10   3   5      260.96      250.23      8.01 o 
  11   3   5        5.73        3.58      2.09 o 
  12   3   5        9.06       10.93      2.93 o 
  13   3   5        4.96        4.11      3.17 o 
  14   3   5        0.33       -0.57      2.86 o 
   0   4   5     1417.79     1419.44     19.00 o 
   1   4   5       23.98       27.08      1.00 o 
   2   4   5     5849.65     5734.94     66.37 o 
   3   4   5     1290.58     1365.58     17.80 o 
   4   4   5     3768.85     3683.69     39.09 o 
   5   4   5      775.54      790.08     10.37 o 
   6   4   5       76.48       81.85      2.62 o 
   7   4   5       30.76       26.51      2.28 o 
   8   4   5      833.65      778.50     14.27 o 
   9   4   5       16.57       17.05      2.36 o 
  10   4   5        0.22        0.74      1.69 o 
  11   4   5        6.36        5.26      2.14 o 
  12   4   5       14.67       19.60      5.72 o 
  13   4   5        2.18        4.41      3.19 o 
  14   4   5        3.81       10.10      4.11 o 
   1   5   5      284.38      234.69      3.61 o 
   2   5   5       27.79       17.86      1.43 o 
   3   5   5      556.87      576.75      8.10 o 
   4   5   5       12.86       21.83      2.12 o 
   5   5   5       30.65       25.90      2.27 o 
   6   5   5      206.65      185.68      3.67 o 
   7   5   5       10.79       17.94      1.98 o 
   8   5   5      109.57      114.16      3.78 o 
   9   5   5       12.81       15.39      2.00 o 
  10   5   5      265.37      247.20      8.58 o 
  11   5   5        4.86        3.03      2.60 o 
  12   5   5       27.78       32.30      4.44 o 
  13   5   5        0.64        9.29      4.14 o 
   0   6   5     2559.02     2396.61     45.49 o 
   1   6   5       89.70      100.18      2.48 o 
   2   6   5      583.58      529.77      7.81 o 
   3   6   5      204.98      188.82      3.48 o 
   4   6   5      554.15      542.19      8.76 o 
   5   6   5      304.37      284.89      6.32 o 
   6   6   5      127.85      126.33      4.15 o 
   7   6   5       27.24       26.65      2.55 o 
   8   6   5        7.93        6.42      1.84 o 
   9   6   5       17.92       17.76      3.39 o 
  10   6   5        0.06        1.00      2.11 o 
  11   6   5       37.64       30.96      4.20 o 
  12   6   5        0.00        8.89      4.78 o 
  13   6   5        8.15        3.78      3.39 o 
   1   7   5      488.21      466.70      8.06 o 
   2   7   5      213.22      196.00      4.18 o 
   3   7   5       33.24       42.11      2.06 o 
   4   7   5     1052.24     1000.45     15.32 o 
   5   7   5      159.07      158.61      4.42 o 
   6   7   5      788.76      774.92     14.03 o 
   7   7   5       18.12       21.99      2.20 o 
   8   7   5      371.04      372.38      9.57 o 
   9   7   5       20.37       23.30      3.18 o 
  10   7   5      421.56      415.47     13.08 o 
  11   7   5       16.09       16.30      3.61 o 
  12   7   5       23.26       28.38      4.75 o 
  13   7   5        9.39       15.42      4.91 o 
   0   8   5      223.92      207.41      8.75 o 
   1   8   5       56.48       50.58      2.51 o 
   2   8   5      600.91      593.72     11.14 o 
   3   8   5       26.08       29.46      2.70 o 
   4   8   5      290.52      262.13      6.31 o 
   5   8   5        2.93        5.55      2.19 o 
   6   8   5       67.88       65.62      3.52 o 
   7   8   5       36.97       27.41      2.47 o 
   8   8   5      162.99      173.12      6.90 o 
   9   8   5        1.37       -1.21      1.94 o 
  10   8   5       31.15       32.13      3.64 o 
  11   8   5        6.50        4.70      3.28 o 
  12   8   5        2.13        1.21      4.10 o 
   1   9   5      357.88      361.74      8.18 o 
   2   9   5      131.38      124.92      4.29 o 
   3   9   5        2.72        8.59      2.34 o 
   4   9   5        0.27        4.07      2.11 o 
   5   9   5       15.96       25.17      3.05 o 
   6   9   5      161.86      139.31      5.00 o 
   7   9   5       28.28       30.16      2.98 o 
   8   9   5      153.96      162.39      7.05 o 
   9   9   5        0.14        1.36      2.32 o 
  10   9   5       54.28       53.53      4.95 o 
  11   9   5        8.62        7.88      4.36 o 
  12   9   5       74.09       73.22      9.50 o 
   0  10   5     2443.35     2502.14     66.43 o 
   1  10   5       16.77       17.84      2.31 o 
   2  10   5      277.99      272.36      8.63 o 
   3  10   5       30.59       31.07      3.25 o 
   4  10   5      346.72      336.89     10.00 o 
   5  10   5        0.03        3.60      3.51 o 
   6  10   5      495.26      457.14     12.92 o 
   7  10   5        9.56       10.29      3.26 o 
   8  10   5       10.30       12.32      3.44 o 
   9  10   5       17.01       27.33      4.75 o 
  10  10   5       17.11        8.52      4.34 o 
  11  10   5        2.53        4.70      3.84 o 
   1  11   5        0.72        1.25      2.12 o 
   2  11   5       38.76       48.58      4.12 o 
   3  11   5        8.34       13.16      3.27 o 
   4  11   5        0.16       -0.07      2.11 o 
   5  11   5        1.70        2.03      2.36 o 
   6  11   5       34.28       38.55      4.00 o 
   7  11   5       11.70       19.13      3.55 o 
   8  11   5        0.33        5.63      3.40 o 
   9  11   5        9.61       12.42      3.70 o 
  10  11   5        2.31        6.95      5.26 o 
   0  12   5      379.95      390.79     16.14 o 
   1  12   5        3.22        1.04      2.29 o 
   2  12   5      101.03      111.04      7.91 o 
   3  12   5        6.37        9.10      3.05 o 
   4  12   5      223.46      223.31      9.74 o 
   5  12   5       17.22       19.05      3.52 o 
   6  12   5      129.97      124.15      6.99 o 
   7  12   5        0.01        0.45      2.72 o 
   8  12   5       91.86       84.46      6.64 o 
   9  12   5        1.77       -1.53      3.64 o 
   1  13   5       22.76       35.57      5.91 o 
   2  13   5        5.77        9.63      3.03 o 
   3  13   5       35.97       43.68      4.94 o 
   4  13   5        0.17       -1.15      2.58 o 
   5  13   5        8.22       13.57      3.58 o 
   6  13   5       37.69       47.68      5.13 o 
   7  13   5        8.77       10.58      3.78 o 
   8  13   5       14.47        9.65      3.83 o 
   0  14   5        0.36       15.72     13.60 o 
   1  14   5        0.53        5.02      3.28 o 
   2  14   5       84.02       86.48      7.17 o 
   3  14   5        4.08        3.12      3.55 o 
   4  14   5        0.54       -0.74      2.82 o 
   5  14   5        4.44        1.27      2.78 o 
   6  14   5        1.36        6.07      3.80 o 
   1  15   5        7.45       12.09      5.11 o 
   2  15   5        0.18        1.63      3.94 o 
   3  15   5        4.78       13.35      5.22 o 
   4  15   5       56.28       58.38      8.21 o 
   0   0   6       32.64       37.97      5.17 o 
   1   0   6     3959.13     3644.41     90.36 o 
   2   0   6      134.29      134.16      3.48 o 
   3   0   6     4134.81     3901.64    145.37 o 
   4   0   6      141.12      153.33      6.07 o 
   5   0   6      706.42      612.06     27.45 o 
   6   0   6       75.26       78.58      3.32 o 
   7   0   6      356.30      363.64     12.63 o 
   8   0   6      260.64      274.89     10.01 o 
   9   0   6      104.84      126.65      7.48 o 
  10   0   6        3.87       13.98      3.58 o 
  11   0   6      217.87      196.70      9.85 o 
  12   0   6        5.45       -1.12      3.59 o 
  13   0   6        1.49       10.77      5.36 o 
  14   0   6        0.17       -5.38      7.85 o 
   1   1   6      526.61      572.31      6.58 o 
   2   1   6       21.58       19.88      1.51 o 
   3   1   6      253.12      240.94      4.26 o 
   4   1   6        0.01        8.38      1.99 o 
   5   1   6       23.91       16.06      1.21 o 
   6   1   6       61.38       60.26      1.98 o 
   7   1   6      237.96      252.79      5.25 o 
   8   1   6       59.63       66.45      3.94 o 
   9   1   6        4.63        7.52      2.26 o 
  10   1   6        2.25        4.74      2.26 o 
  11   1   6       58.37       57.19      4.00 o 
  12   1   6       44.07       43.64      4.70 o 
  13   1   6       79.27       79.04      8.07 o 
  14   1   6        1.41        3.90      3.86 o 
   0   2   6      398.45      413.54      7.41 o 
   1   2   6      190.00      170.07      3.18 o 
   2   2   6      626.18      679.16      7.54 o 
   3   2   6     2653.23     2746.82     31.60 o 
   4   2   6      399.97      432.00      6.30 o 
   5   2   6      840.91      838.74     11.18 o 
   6   2   6     1180.50     1234.46     16.82 o 
   7   2   6      208.26      205.22      4.69 o 
   8   2   6      215.58      202.95      5.74 o 
   9   2   6       81.05       82.40      3.93 o 
  10   2   6       34.98       40.68      3.62 o 
  11   2   6        1.99        0.57      1.82 o 
  12   2   6        1.70        7.53      2.81 o 
  13   2   6        8.23        7.23      4.14 o 
  14   2   6        0.74        1.08      3.37 o 
   1   3   6      177.31      181.68      3.37 o 
   2   3   6      155.21      158.63      3.03 o 
   3   3   6       52.53       50.01      1.92 o 
   4   3   6      707.54      741.62     11.09 o 
   5   3   6      293.08      275.86      4.86 o 
   6   3   6       50.28       53.40      1.99 o 
   7   3   6      442.83      427.86      8.12 o 
   8   3   6       60.50       60.57      2.64 o 
   9   3   6      537.50      536.58     12.25 o 
  10   3   6       90.07       87.29      4.33 o 
  11   3   6      358.12      345.59     11.07 o 
  12   3   6       10.89       13.54      3.45 o 
  13   3   6      107.43      111.13      7.86 o 
  14   3   6        4.85        4.46      3.52 o 
   0   4   6      109.80      136.51      2.84 o 
   1   4   6        3.02        3.89      0.76 o 
   2   4   6      103.98      126.81      2.77 o 
   3   4   6       33.75       36.39      1.69 o 
   4   4   6      476.56      518.70      9.01 o 
   5   4   6        0.14        0.64      1.08 o 
   6   4   6      513.32      514.18      9.71 o 
   7   4   6      420.71      427.39      8.33 o 
   8   4   6      108.80      112.15      3.95 o 
   9   4   6       54.89       51.63      3.74 o 
  10   4   6      125.55      120.01      5.75 o 
  11   4   6        4.72        6.60      2.59 o 
  12   4   6        0.40        0.76      2.41 o 
  13   4   6        1.63        2.44      3.22 o 
   1   5   6       25.29       23.25      1.66 o 
   2   5   6      134.60      137.42      2.68 o 
   3   5   6      670.83      700.56      9.99 o 
   4   5   6       91.82       85.72      2.87 o 
   5   5   6      784.53      726.10     12.22 o 
   6   5   6       75.01       74.23      3.11 o 
   7   5   6      593.27      567.30     13.12 o 
   8   5   6      227.17      205.71      6.36 o 
   9   5   6      268.93      276.27      8.79 o 
  10   5   6        3.94        3.17      2.33 o 
  11   5   6      137.25      135.72      6.63 o 
  12   5   6       31.04       32.84      4.36 o 
  13   5   6       13.65       23.19      4.49 o 
   0   6   6      597.66      580.04     19.12 o 
   1   6   6     1985.15     1863.73     24.48 o 
   2   6   6       90.50       90.32      2.52 o 
   3   6   6     1278.00     1258.68     18.69 o 
   4   6   6      117.55      118.62      3.50 o 
   5   6   6      537.37      515.80     10.09 o 
   6   6   6       57.42       50.25      2.48 o 
   7   6   6      325.94      276.17      8.26 o 
   8   6   6        1.89        2.63      1.64 o 
   9   6   6       36.41       41.60      3.21 o 
  10   6   6        1.63        5.30      3.95 o 
  11   6   6       10.09       10.91      3.40 o 
  12   6   6        2.67        5.92      3.14 o 
  13   6   6        0.02        1.17      3.83 o 
   1   7   6      199.05      191.79      4.11 o 
   2   7   6      105.51       88.30      3.88 o 
   3   7   6        3.06        5.93      1.81 o 
   4   7   6       55.14       58.43      2.76 o 
   5   7   6       13.83       14.67      1.92 o 
   6   7   6       13.99       17.40      1.89 o 
   7   7   6       28.87       32.34      3.00 o 
   8   7   6        0.31       -0.25      1.57 o 
   9   7   6        7.25        6.99      2.43 o 
  10   7   6        0.95        2.60      2.59 o 
  11   7   6        0.75        3.85      2.75 o 
  12   7   6        0.94        4.70      3.46 o 
   0   8   6      172.68      151.00      6.06 o 
   1   8   6     2496.98     2356.00     42.79 o 
   2   8   6     1132.68     1043.84     21.36 o 
   3   8   6      272.73      295.20      8.10 o 
   4   8   6        0.67       -0.19      1.72 o 
   5   8   6      474.20      431.51      9.80 o 
   6   8   6       14.32       13.25      2.63 o 
   7   8   6      156.35      163.54      5.60 o 
   8   8   6        0.15        0.78      1.75 o 
   9   8   6        0.01        2.34      2.21 o 
  10   8   6       15.86       30.83      4.16 o 
  11   8   6       26.18       19.63      4.23 o 
  12   8   6       23.41       26.01      6.09 o 
   1   9   6      284.05      277.63      7.78 o 
   2   9   6       13.16       14.00      2.46 o 
   3   9   6      267.23      267.80      8.14 o 
   4   9   6       33.89       41.79      3.80 o 
   5   9   6       68.87       71.68      4.09 o 
   6   9   6       32.48       43.64      3.63 o 
   7   9   6      328.85      312.98     11.59 o 
   8   9   6       49.02       53.64      4.68 o 
   9   9   6       13.48       22.64      5.25 o 
  10   9   6        5.65        5.69      3.54 o 
  11   9   6       30.74       33.75      6.08 o 
   0  10   6      166.95      156.91      7.19 o 
   1  10   6        0.02        2.17      1.94 o 
   2  10   6       94.67       81.52      4.38 o 
   3  10   6       58.43       70.75      4.31 o 
   4  10   6       57.57       56.77      4.01 o 
   5  10   6       16.71       16.90      3.07 o 
   6  10   6        1.96        1.46      2.23 o 
   7  10   6       82.27       84.55      5.93 o 
   8  10   6       56.20       47.91      4.95 o 
   9  10   6       41.51       45.69      4.84 o 
  10  10   6        3.19        9.21      5.21 o 
   1  11   6       10.09       14.65      2.93 o 
   2  11   6       20.01       24.18      3.17 o 
   3  11   6       40.72       50.92      4.74 o 
   4  11   6       48.00       56.51      6.11 o 
   5  11   6       22.13       30.50      3.79 o 
   6  11   6        2.97        6.04      2.78 o 
   7  11   6       66.48       70.67      6.12 o 
   8  11   6       13.67       20.24      4.21 o 
   9  11   6      164.92      170.01     10.38 o 
  10  11   6        3.95        4.54      4.28 o 
   0  12   6       11.19       19.80      6.35 o 
   1  12   6       39.28       36.22      4.25 o 
   2  12   6        0.39       -1.24      2.26 o 
   3  12   6       55.11       55.55      4.44 o 
   4  12   6        3.20        3.15      2.50 o 
   5  12   6       97.13       92.61      5.87 o 
   6  12   6        2.32        8.91      3.32 o 
   7  12   6       21.61       23.10      4.66 o 
   8  12   6        0.88        9.59      3.73 o 
   9  12   6        6.87       11.04      4.82 o 
   1  13   6        0.07        3.92      3.99 o 
   2  13   6        7.82       10.31      3.46 o 
   3  13   6       18.80       23.73      4.44 o 
   4  13   6       17.32       21.99      3.92 o 
   5  13   6       44.15       50.00      4.89 o 
   6  13   6       26.54       25.51      4.67 o 
   7  13   6        0.95        0.74      2.93 o 
   0  14   6       37.83       44.55      7.72 o 
   1  14   6       66.84       65.97      6.53 o 
   2  14   6       79.37       90.61      8.42 o 
   3  14   6      297.50      310.33     13.79 o 
   4  14   6        1.67        5.77      3.71 o 
   5  14   6       20.04       14.34      4.66 o 
   6  14   6       31.85       35.44      6.10 o 
   1  15   6       61.76       70.81      8.70 o 
   2  15   6        0.84        3.41      4.18 o 
   3  15   6        0.52        4.57      4.72 o 
   1   1   7       18.78       26.18      1.52 o 
   2   1   7      105.65       90.97      2.37 o 
   3   1   7      357.92      351.20      5.63 o 
   4   1   7      385.91      385.22      7.19 o 
   5   1   7       25.41       34.41      1.73 o 
   6   1   7      200.43      207.42      4.29 o 
   7   1   7        1.64        5.36      2.07 o 
   8   1   7      570.94      561.11     12.52 o 
   9   1   7      329.84      336.54      9.95 o 
  10   1   7       93.23      107.88      5.51 o 
  11   1   7       90.84       86.56      5.04 o 
  12   1   7      156.87      151.80      7.85 o 
  13   1   7       23.16       23.14      4.76 o 
   0   2   7     3574.70     3483.82     55.27 o 
   1   2   7      312.76      280.92      4.23 o 
   2   2   7      638.56      635.00      8.05 o 
   3   2   7      405.94      406.97      5.75 o 
   4   2   7      160.66      145.11      3.10 o 
   5   2   7       25.73       33.51      2.15 o 
   6   2   7     1522.49     1595.88     23.07 o 
   7   2   7      176.62      182.21      4.68 o 
   8   2   7       41.78       39.17      2.76 o 
   9   2   7      149.47      131.63      5.10 o 
  10   2   7       98.87       98.22      4.90 o 
  11   2   7       19.26       27.80      3.64 o 
  12   2   7        8.59       10.31      3.27 o 
  13   2   7        3.39        0.74      3.17 o 
   1   3   7     1220.24     1273.67     21.27 o 
   2   3   7       99.18      100.86      3.40 o 
   3   3   7        3.84        3.50      1.15 o 
   4   3   7      159.20      158.76      4.11 o 
   5   3   7      117.91      122.51      3.52 o 
   6   3   7        1.61        5.30      2.32 o 
   7   3   7      782.77      777.51     15.56 o 
   8   3   7       33.72       49.60      3.65 o 
   9   3   7       17.69       24.99      2.95 o 
  10   3   7       50.35       45.67      3.97 o 
  11   3   7        1.37       10.62      4.01 o 
  12   3   7        1.10        7.78      4.31 o 
  13   3   7       10.00       13.19      4.12 o 
   0   4   7      273.56      250.93      6.90 o 
   1   4   7      690.71      700.95      9.34 o 
   2   4   7     2960.88     2946.91     38.92 o 
   3   4   7      423.95      409.38      7.10 o 
   4   4   7      542.34      510.99      9.29 o 
   5   4   7      794.01      781.11     13.55 o 
   6   4   7      440.63      406.97      8.63 o 
   7   4   7      195.16      180.38      5.60 o 
   8   4   7      242.66      249.99      7.39 o 
   9   4   7        3.22        7.72      2.67 o 
  10   4   7       21.47       36.33      3.72 o 
  11   4   7        0.01       -0.19      2.34 o 
  12   4   7        2.43        4.35      3.03 o 
  13   4   7       13.15        8.37      4.09 o 
   1   5   7       45.40       53.35      1.68 o 
   2   5   7      112.85      122.82      2.71 o 
   3   5   7      241.88      242.13      4.92 o 
   4   5   7      470.19      477.84      8.40 o 
   5   5   7        5.40        9.18      1.68 o 
   6   5   7        2.05        0.49      1.46 o 
   7   5   7      325.28      324.18     10.06 o 
   8   5   7       84.87       83.45      3.97 o 
   9   5   7        7.66       10.63      2.71 o 
  10   5   7      111.26      107.17      5.90 o 
  11   5   7       11.04       10.48      2.90 o 
  12   5   7       28.95       38.83      4.99 o 
  13   5   7       85.05       85.08      8.78 o 
   0   6   7      209.26      204.40      8.25 o 
   1   6   7     1126.77     1112.28     19.39 o 
   2   6   7      492.60      479.95      8.31 o 
   3   6   7      100.81       87.69      3.15 o 
   4   6   7      137.02      133.68      3.47 o 
   5   6   7        6.98       11.31      2.60 o 
   6   6   7       18.29       19.44      1.91 o 
   7   6   7        0.79       -1.67      1.70 o 
   8   6   7       30.21       36.63      3.46 o 
   9   6   7       27.98       27.94      3.66 o 
  10   6   7        1.92        0.62      2.22 o 
  11   6   7        0.69        4.41      2.70 o 
  12   6   7        0.15        4.25      3.32 o 
   1   7   7        9.38        8.76      1.87 o 
   2   7   7       12.34       18.11      2.81 o 
   3   7   7      469.00      445.19     11.02 o 
   4   7   7      532.44      490.58     10.00 o 
   5   7   7      619.11      588.88     12.89 o 
   6   7   7       62.46       74.25      3.08 o 
   7   7   7      223.24      214.93      6.69 o 
   8   7   7      289.80      252.53      8.55 o 
   9   7   7       31.32       31.66      3.47 o 
  10   7   7       78.11       81.72      5.39 o 
  11   7   7       29.86       36.93      5.40 o 
  12   7   7       84.80       92.94      9.99 o 
   0   8   7       27.73       32.47      4.98 o 
   1   8   7      344.80      311.55      8.29 o 
   2   8   7      460.57      439.17     10.85 o 
   3   8   7        9.35       15.78      2.72 o 
   4   8   7       16.86       17.65      2.84 o 
   5   8   7       91.26       80.49      4.42 o 
   6   8   7       26.12       29.09      3.99 o 
   7   8   7       17.35       19.51      2.79 o 
   8   8   7        1.15        3.94      2.25 o 
   9   8   7       60.67       70.12      4.68 o 
  10   8   7       30.26       29.32      4.46 o 
  11   8   7       11.76       18.57      6.34 o 
   1   9   7       22.29       27.87      2.65 o 
   2   9   7      181.11      192.60      6.80 o 
   3   9   7        4.76        6.64      2.37 o 
   4   9   7        6.41       -2.27      2.27 o 
   5   9   7       90.99       85.61      5.04 o 
   6   9   7      114.28      101.65      5.30 o 
   7   9   7        0.13        2.10      2.62 o 
   8   9   7      128.55      136.06      7.37 o 
   9   9   7       35.08       34.86      4.91 o 
  10   9   7       11.45       11.63      4.10 o 
  11   9   7       31.60       44.28      6.64 o 
   0  10   7      291.87      291.37     14.32 o 
   1  10   7       70.62       78.27      5.15 o 
   2  10   7      425.63      398.63     10.93 o 
   3  10   7      502.54      461.05     13.21 o 
   4  10   7      136.31      142.09      6.18 o 
   5  10   7        3.01        5.48      2.56 o 
   6  10   7      253.80      250.16      9.28 o 
   7  10   7       29.42       31.35      4.29 o 
   8  10   7       10.10       12.79      3.64 o 
   9  10   7       33.60       24.62      4.71 o 
  10  10   7       18.94       15.07      4.62 o 
   1  11   7        5.87       11.49      3.11 o 
   2  11   7        1.09        4.94      2.34 o 
   3  11   7        7.68        4.41      2.51 o 
   4  11   7        0.18       -0.11      2.09 o 
   5  11   7       23.16       30.15      3.82 o 
   6  11   7        1.21        8.91      3.74 o 
   7  11   7       16.87       21.11      4.12 o 
   8  11   7        6.79       16.56      5.29 o 
   9  11   7        7.48       11.50      4.39 o 
   0  12   7       87.12      108.64      9.82 o 
   1  12   7       15.08       17.39      3.67 o 
   2  12   7      239.20      251.90     10.90 o 
   3  12   7       49.42       48.95      4.97 o 
   4  12   7      100.96       99.46      6.15 o 
   5  12   7       85.63       94.68      6.22 o 
   6  12   7       24.89       33.90      5.26 o 
   7  12   7       27.96       28.99      4.77 o 
   8  12   7       18.45       25.73      4.89 o 
   1  13   7        0.23       -2.15      3.04 o 
   2  13   7       14.68       19.60      4.29 o 
   3  13   7        1.45       -2.96      2.96 o 
   4  13   7        6.85        9.99      3.77 o 
   5  13   7       20.94       19.25      4.59 o 
   6  13   7       23.88       31.61      5.53 o 
   7  13   7       29.15       33.90      6.94 o 
   0  14   7        8.15        9.52      5.37 o 
   1  14   7       21.91       27.32      4.91 o 
   2  14   7        0.47       13.52      6.00 o 
   3  14   7        0.28       -3.37      3.38 o 
   4  14   7       18.12       57.08     11.55 o 
   5  14   7        7.27       12.32      4.67 o 
   1  15   7        8.46        4.42      4.69 o 
   0   0   8      577.11      560.00     20.55 o 
   1   0   8      803.85      765.30     31.28 o 
   2   0   8     1736.06     1593.56     29.27 o 
   3   0   8     1240.06     1182.47     23.15 o 
   4   0   8     2159.52     2313.28     45.22 o 
   5   0   8      113.09      125.17      4.83 o 
   6   0   8      187.05      204.44      6.58 o 
   7   0   8      612.30      618.88     22.39 o 
   8   0   8     1415.87     1355.78     45.45 o 
   9   0   8        4.54        3.92      3.63 o 
  10   0   8        0.98        8.37      3.40 o 
  11   0   8       16.33        7.22      3.69 o 
  12   0   8        0.07       -3.26      4.05 o 
  13   0   8        4.22        2.48      5.29 o 
   1   1   8       27.58       30.86      1.55 o 
   2   1   8      181.46      195.18      4.03 o 
   3   1   8        2.26        6.29      1.58 o 
   4   1   8        0.10        4.71      1.95 o 
   5   1   8      223.60      227.95      5.39 o 
   6   1   8       34.61       31.74      2.23 o 
   7   1   8        0.76        2.25      1.67 o 
   8   1   8       32.35       32.57      2.94 o 
   9   1   8      229.06      226.90      7.18 o 
  10   1   8       12.35       20.48      5.12 o 
  11   1   8        3.09        6.80      2.80 o 
  12   1   8       28.48       42.43      4.97 o 
  13   1   8        1.37       -1.30      4.11 o 
   0   2   8     1255.30     1249.82     21.95 o 
   1   2   8     1202.84     1118.88     14.56 o 
   2   2   8      291.45      299.11      4.91 o 
   3   2   8        3.31        4.64      1.63 o 
   4   2   8      188.79      167.58      3.81 o 
   5   2   8       93.30       86.72      2.75 o 
   6   2   8      775.44      764.09     12.55 o 
   7   2   8       94.12      106.53      4.23 o 
   8   2   8        0.71       -1.71      1.99 o 
   9   2   8        1.20       -2.28      2.28 o 
  10   2   8       20.06       31.20      3.82 o 
  11   2   8        9.44        5.06      2.81 o 
  12   2   8        0.41        3.16      2.69 o 
  13   2   8        0.02       -3.69      3.69 o 
   1   3   8      147.27      132.92      3.40 o 
   2   3   8       65.55       71.72      2.45 o 
   3   3   8     1223.33     1176.08     18.13 o 
   4   3   8        0.83        5.17      2.25 o 
   5   3   8       28.18       35.51      2.30 o 
   6   3   8      485.60      471.60     10.34 o 
   7   3   8      403.61      389.35      9.49 o 
   8   3   8      131.59      133.50      5.92 o 
   9   3   8       49.49       54.99      4.17 o 
  10   3   8      298.88      288.53      9.97 o 
  11   3   8       65.85       68.55      5.68 o 
  12   3   8       63.53       66.47      6.02 o 
  13   3   8        8.50       22.88      6.64 o 
   0   4   8      130.92      121.44      3.27 o 
   1   4   8       87.86       80.13      2.36 o 
   2   4   8        1.45        0.93      1.51 o 
   3   4   8      386.56      387.68      7.28 o 
   4   4   8       27.63       32.83      2.21 o 
   5   4   8        0.79        3.27      1.63 o 
   6   4   8       38.88       39.94      2.53 o 
   7   4   8       42.73       34.01      2.66 o 
   8   4   8       21.27       28.13      2.73 o 
   9   4   8        0.36        8.38      3.13 o 
  10   4   8       25.47       33.22      3.64 o 
  11   4   8        0.82        0.83      2.34 o 
  12   4   8        0.68       -3.07      3.07 o 
  13   4   8        0.83       -0.66      3.53 o 
   1   5   8      258.58      232.71      4.22 o 
   2   5   8      192.90      196.43      4.11 o 
   3   5   8       37.77       37.36      2.36 o 
   4   5   8      192.27      189.99      4.68 o 
   5   5   8        0.33        6.21      2.24 o 
   6   5   8      511.71      501.62     10.31 o 
   7   5   8       50.40       52.93      3.47 o 
   8   5   8      181.74      169.71      6.52 o 
   9   5   8       64.14       60.29      4.43 o 
  10   5   8       68.76       66.85      4.94 o 
  11   5   8       32.92       39.51      4.35 o 
  12   5   8       49.82       51.55      5.38 o 
   0   6   8     2148.90     2079.33     60.87 o 
   1   6   8      227.82      211.72      5.76 o 
   2   6   8      177.69      169.56      5.45 o 
   3   6   8      183.97      183.19      4.78 o 
   4   6   8      926.16      856.21     14.60 o 
   5   6   8      262.92      270.04      7.58 o 
   6   6   8       80.15       73.47      3.21 o 
   7   6   8       69.03       59.28      4.46 o 
   8   6   8       63.43       60.27      4.31 o 
   9   6   8        6.01        8.91      2.52 o 
  10   6   8        7.74       15.22      3.17 o 
  11   6   8      112.35      121.37      7.59 o 
  12   6   8       18.94       19.03      4.82 o 
   1   7   8       60.27       59.77      3.83 o 
   2   7   8       58.11       51.70      3.14 o 
   3   7   8       14.92       22.08      3.13 o 
   4   7   8      147.84      141.07      5.65 o 
   5   7   8        3.14        2.98      1.67 o 
   6   7   8        5.37        5.39      2.04 o 
   7   7   8        8.92       13.73      2.72 o 
   8   7   8        2.00        1.14      2.01 o 
   9   7   8        3.75        8.06      3.38 o 
  10   7   8       35.52       46.75      4.83 o 
  11   7   8       10.72       14.65      4.44 o 
   0   8   8      208.19      194.47     10.37 o 
   1   8   8       36.78       46.26      3.79 o 
   2   8   8      971.30      908.90     20.32 o 
   3   8   8      454.98      430.50     11.76 o 
   4   8   8      372.90      367.83     10.64 o 
   5   8   8      108.00      120.54      5.48 o 
   6   8   8       26.45       42.61      4.10 o 
   7   8   8       92.77       95.20      5.92 o 
   8   8   8       67.49       71.77      5.12 o 
   9   8   8       34.61       45.69      5.29 o 
  10   8   8        5.44        7.45      3.92 o 
  11   8   8        0.55        5.83      4.58 o 
   1   9   8      101.91      119.67      6.33 o 
   2   9   8       53.78       57.21      3.53 o 
   3   9   8        2.00       -1.46      1.87 o 
   4   9   8       75.70       66.86      4.26 o 
   5   9   8       35.59       27.54      3.44 o 
   6   9   8      107.56      100.58      5.64 o 
   7   9   8      122.23      112.66      6.72 o 
   8   9   8       17.29       19.62      4.21 o 
   9   9   8        0.04        0.75      2.83 o 
  10   9   8       60.42       61.12      6.68 o 
   0  10   8      162.49      150.84      9.75 o 
   1  10   8       71.08       76.16      5.62 o 
   2  10   8       15.66       13.17      3.28 o 
   3  10   8      125.59      127.02      6.05 o 
   4  10   8       34.32       44.77      4.74 o 
   5  10   8        2.79        8.05      4.27 o 
   6  10   8      117.69      111.57      6.10 o 
   7  10   8       10.96       13.16      3.52 o 
   8  10   8        3.38        6.55      3.34 o 
   9  10   8        3.58        7.08      3.87 o 
   1  11   8        0.39        1.35      2.63 o 
   2  11   8        4.25       11.46      3.29 o 
   3  11   8       41.84       50.09      5.17 o 
   4  11   8       66.49       69.77      5.56 o 
   5  11   8      207.18      197.23      8.76 o 
   6  11   8       28.73       40.57      4.76 o 
   7  11   8        8.16       11.78      3.67 o 
   8  11   8       32.37       36.76      5.26 o 
   0  12   8      187.12      174.10     13.69 o 
   1  12   8       38.15       36.58      4.90 o 
   2  12   8        3.80        7.93      3.34 o 
   3  12   8       79.65       74.32      6.27 o 
   4  12   8       77.15       77.85      6.30 o 
   5  12   8        0.72        3.01      3.08 o 
   6  12   8        3.03        7.13      4.15 o 
   7  12   8       16.94       29.48      5.50 o 
   1  13   8        3.07        3.14      3.78 o 
   2  13   8       55.49       62.85      6.67 o 
   3  13   8        7.57       14.52      4.09 o 
   4  13   8        8.01        7.52      3.78 o 
   5  13   8        2.71        5.20      4.01 o 
   6  13   8       31.68       32.74      5.97 o 
   0  14   8      168.34      164.53     14.25 o 
   1  14   8       78.27       86.90      7.73 o 
   2  14   8       30.49       32.04      5.24 o 
   3  14   8       34.71       32.72      5.49 o 
   1   1   9        0.09        2.65      1.26 o 
   2   1   9      117.90      132.00      3.43 o 
   3   1   9        7.98       13.11      2.27 o 
   4   1   9       31.36       33.21      2.34 o 
   5   1   9     1069.41     1022.88     21.35 o 
   6   1   9       90.61       83.80      3.33 o 
   7   1   9      125.02      126.62      5.15 o 
   8   1   9       45.74       44.96      3.69 o 
   9   1   9      275.59      257.50      9.05 o 
  10   1   9       45.63       44.52      4.17 o 
  11   1   9      166.38      164.71      8.74 o 
  12   1   9        0.20        4.11      3.34 o 
  13   1   9       42.85       46.28      6.76 o 
   0   2   9       82.83       72.03      4.06 o 
   1   2   9      737.28      713.00     10.44 o 
   2   2   9      344.65      322.59      5.65 o 
   3   2   9      959.63      935.70     15.88 o 
   4   2   9      345.65      369.59      8.23 o 
   5   2   9      410.28      402.61      9.32 o 
   6   2   9       26.04       30.59      3.19 o 
   7   2   9      136.02      147.11      5.48 o 
   8   2   9       44.04       42.58      3.80 o 
   9   2   9       89.87       97.15      5.69 o 
  10   2   9       17.87       12.57      3.06 o 
  11   2   9        7.68        4.27      2.61 o 
  12   2   9       14.63       14.97      4.17 o 
   1   3   9      155.59      153.80      3.66 o 
   2   3   9       20.21       24.04      1.86 o 
   3   3   9       12.54       16.49      1.73 o 
   4   3   9       60.00       61.74      2.92 o 
   5   3   9       11.21       14.37      2.17 o 
   6   3   9        5.75        6.47      1.68 o 
   7   3   9      163.61      168.31      5.84 o 
   8   3   9        4.55       15.23      3.05 o 
   9   3   9        9.75       14.54      3.13 o 
  10   3   9        1.39        2.12      2.41 o 
  11   3   9        4.33        3.99      2.68 o 
  12   3   9       21.29       24.54      4.83 o 
   0   4   9      464.97      488.45     10.16 o 
   1   4   9     1701.27     1612.47     23.76 o 
   2   4   9       23.32       25.76      1.83 o 
   3   4   9      870.79      808.34     13.92 o 
   4   4   9       82.82       81.10      3.39 o 
   5   4   9      683.08      715.08     15.23 o 
   6   4   9       14.72       20.90      2.34 o 
   7   4   9       38.82       38.12      3.63 o 
   8   4   9       31.19       40.64      3.70 o 
   9   4   9      104.38      111.88      5.99 o 
  10   4   9        4.99        3.51      2.59 o 
  11   4   9        3.36        5.62      3.19 o 
  12   4   9       28.06       28.12      5.14 o 
   1   5   9      804.46      711.73     11.00 o 
   2   5   9      230.55      202.13      5.39 o 
   3   5   9       15.99       14.82      1.67 o 
   4   5   9       28.14       27.70      2.18 o 
   5   5   9       38.69       35.64      3.68 o 
   6   5   9      180.51      161.81      5.12 o 
   7   5   9      170.18      165.20      6.18 o 
   8   5   9        3.16        4.10      2.52 o 
   9   5   9       36.28       43.46      4.69 o 
  10   5   9       16.72       20.07      3.50 o 
  11   5   9        6.77        3.82      3.01 o 
  12   5   9       18.22       16.72      5.54 o 
   0   6   9       70.97       57.11      5.81 o 
   1   6   9      163.33      163.56      4.95 o 
   2   6   9        0.12        0.98      2.36 o 
   3   6   9       49.67       70.17      5.07 o 
   4   6   9        3.28        2.28      1.78 o 
   5   6   9      372.97      332.05      7.73 o 
   6   6   9       77.58       82.06      3.68 o 
   7   6   9       39.03       50.26      3.40 o 
   8   6   9       18.95       13.57      4.07 o 
   9   6   9        5.87        8.62      3.14 o 
  10   6   9       17.24       21.10      3.98 o 
  11   6   9        7.47       18.58      6.31 o 
   1   7   9       56.98       63.03      4.68 o 
   2   7   9      113.79      107.56      4.49 o 
   3   7   9        8.29       16.54      2.48 o 
   4   7   9        5.60        3.00      2.12 o 
   5   7   9      145.07      132.16      5.92 o 
   6   7   9        0.05        1.39      2.32 o 
   7   7   9       65.36       64.36      4.90 o 
   8   7   9        4.17        0.88      2.38 o 
   9   7   9      285.44      294.60     13.75 o 
  10   7   9       36.70       43.45      5.70 o 
  11   7   9      101.75       98.71      9.49 o 
   0   8   9       30.35       38.89      5.72 o 
   1   8   9      126.52      126.21      6.07 o 
   2   8   9        5.98        7.47      3.74 o 
   3   8   9       40.56       50.08      3.78 o 
   4   8   9        7.51        4.87      2.28 o 
   5   8   9      166.72      151.59      6.63 o 
   6   8   9       27.19       31.73      3.81 o 
   7   8   9       34.51       41.79      4.66 o 
   8   8   9       36.79       44.37      4.78 o 
   9   8   9        6.36       10.66      4.07 o 
  10   8   9        8.84        9.76      4.19 o 
   1   9   9       11.10       12.40      3.20 o 
   2   9   9        6.57        3.85      2.58 o 
   3   9   9       58.63       56.74      4.84 o 
   4   9   9      123.21      121.28      6.10 o 
   5   9   9       90.80       89.17      5.30 o 
   6   9   9       23.25       24.49      3.92 o 
   7   9   9       66.71       72.44      5.72 o 
   8   9   9        0.01       -2.08      2.87 o 
   9   9   9       85.89       83.84      6.86 o 
  10   9   9       17.26       18.81      6.89 o 
   0  10   9       69.64       72.73      8.43 o 
   1  10   9      335.66      323.21     12.51 o 
   2  10   9       16.76       20.17      3.90 o 
   3  10   9      267.23      274.25     11.21 o 
   4  10   9       75.71       81.75      5.83 o 
   5  10   9      137.43      137.26      6.97 o 
   6  10   9        0.68        0.63      2.41 o 
   7  10   9       52.17       60.14      5.88 o 
   8  10   9       42.61       48.22      6.24 o 
   9  10   9       48.04       64.08      6.88 o 
   1  11   9        0.00        6.56      4.01 o 
   2  11   9       16.56       18.72      4.14 o 
   3  11   9       32.04       45.59      5.28 o 
   4  11   9        3.73        4.45      4.55 o 
   5  11   9       20.96       19.38      3.83 o 
   6  11   9        9.05       13.37      4.45 o 
   7  11   9       13.12       20.76      4.59 o 
   8  11   9        4.64        3.25      4.18 o 
   0  12   9      119.78      136.80     12.49 o 
   1  12   9      239.88      233.76     11.42 o 
   2  12   9       20.01       21.85      4.67 o 
   3  12   9       93.70       97.26      7.27 o 
   4  12   9        0.58        1.53      3.04 o 
   5  12   9       55.99       55.07      6.20 o 
   6  12   9       34.72       46.68      6.59 o 
   1  13   9       12.26       12.90      4.30 o 
   2  13   9       34.37       40.33      5.61 o 
   3  13   9        7.24        8.92      3.98 o 
   4  13   9        0.68        7.21      3.58 o 
   5  13   9       44.78       62.14      8.27 o 
   0  14   9        2.87       -1.18      5.19 o 
   1  14   9        6.97       20.09      5.12 o 
   0   0  10     1692.44     1625.98     62.12 o 
   1   0  10        0.79       10.76      3.99 o 
   2   0  10     1268.32     1269.18     27.48 o 
   3   0  10      429.88      404.21     11.19 o 
   4   0  10     1123.26     1102.67     26.11 o 
   5   0  10      136.01      142.72      6.86 o 
   6   0  10      847.46      880.06     23.00 o 
   7   0  10       42.23       45.81      4.56 o 
   8   0  10        0.59        6.88      4.31 o 
   9   0  10       34.71       38.13      6.05 o 
  10   0  10       25.48       34.94      5.81 o 
  11   0  10       49.71       39.46      7.48 o 
  12   0  10        5.78        3.63      5.22 o 
   1   1  10       37.73       41.60      2.05 o 
   2   1  10       81.89       84.53      3.13 o 
   3   1  10        7.74        8.80      1.89 o 
   4   1  10       14.34       18.61      1.85 o 
   5   1  10      402.78      360.04      9.29 o 
   6   1  10      237.95      236.29      6.75 o 
   7   1  10      154.26      132.70      5.08 o 
   8   1  10      186.29      174.91      7.57 o 
   9   1  10       42.58       43.69      4.41 o 
  10   1  10        5.60       11.52      3.58 o 
  11   1  10        6.16        3.17      3.11 o 
  12   1  10       28.09       32.05      5.46 o 
   0   2  10     1036.36      958.43     20.34 o 
   1   2  10       12.39       13.00      1.67 o 
   2   2  10      441.77      442.77      9.39 o 
   3   2  10       36.64       39.90      2.67 o 
   4   2  10      400.47      408.17      9.05 o 
   5   2  10      135.15      122.93      4.74 o 
   6   2  10       84.74       91.26      4.24 o 
   7   2  10       29.89       36.03      3.10 o 
   8   2  10       17.27       22.65      3.34 o 
   9   2  10        5.37       10.18      3.00 o 
  10   2  10       13.80       17.50      4.00 o 
  11   2  10        5.06        9.87      3.72 o 
  12   2  10       11.96       22.58      6.08 o 
   1   3  10        0.76        2.56      1.32 o 
   2   3  10       57.54       50.67      2.78 o 
   3   3  10        8.12        9.70      2.15 o 
   4   3  10      751.11      733.07     14.41 o 
   5   3  10        0.01        0.56      1.51 o 
   6   3  10      299.74      293.44      7.70 o 
   7   3  10        9.86       13.44      2.50 o 
   8   3  10      165.23      162.42      7.34 o 
   9   3  10        4.82       18.40      5.57 o 
  10   3  10      228.04      227.82      9.85 o 
  11   3  10        2.23        5.81      3.11 o 
  12   3  10       30.22       38.08      6.61 o 
   0   4  10     1151.41     1071.96     27.61 o 
   1   4  10       21.96       29.60      2.11 o 
   2   4  10        1.63        0.91      1.25 o 
   3   4  10        1.36        3.81      1.49 o 
   4   4  10        7.42        7.27      2.46 o 
   5   4  10        5.07       12.26      2.11 o 
   6   4  10       47.73       46.52      3.05 o 
   7   4  10        0.42        0.39      1.65 o 
   8   4  10       35.42       40.68      4.02 o 
   9   4  10        5.60        6.91      2.89 o 
  10   4  10        3.21        4.88      2.80 o 
  11   4  10       29.76       42.60      5.68 o 
   1   5  10      209.76      198.94      5.04 o 
   2   5  10        2.40        5.14      2.56 o 
   3   5  10      239.37      217.41      5.76 o 
   4   5  10       61.81       67.26      3.28 o 
   5   5  10        9.88        9.43      1.96 o 
   6   5  10       36.15       36.34      2.74 o 
   7   5  10       10.75        8.13      2.22 o 
   8   5  10       94.88      108.15      5.98 o 
   9   5  10        0.85        5.75      2.89 o 
  10   5  10      149.40      141.97      8.46 o 
  11   5  10        5.08        9.58      3.83 o 
   0   6  10      302.73      300.58     14.13 o 
   1   6  10       16.66       20.08      3.07 o 
   2   6  10      635.79      605.18     16.99 o 
   3   6  10      201.51      191.06      7.01 o 
   4   6  10      161.25      162.14      6.30 o 
   5   6  10      114.23      119.64      5.55 o 
   6   6  10      222.57      218.26      7.90 o 
   7   6  10        5.20        4.29      2.37 o 
   8   6  10      153.14      154.08      7.88 o 
   9   6  10        3.86        3.94      3.04 o 
  10   6  10       46.89       53.81      6.15 o 
  11   6  10        6.84        6.15      4.71 o 
   1   7  10      320.68      290.02      9.95 o 
   2   7  10       69.94       75.33      5.15 o 
   3   7  10      127.16      121.95      5.53 o 
   4   7  10       57.69       58.58      4.18 o 
   5   7  10        0.22        0.34      2.57 o 
   6   7  10       42.83       42.32      4.42 o 
   7   7  10        0.93        0.33      2.84 o 
   8   7  10       40.13       49.57      5.54 o 
   9   7  10        7.22        5.80      3.77 o 
  10   7  10        5.75       14.77      4.37 o 
   0   8  10      379.20      392.25     19.46 o 
   1   8  10        0.09       -0.15      2.36 o 
   2   8  10      313.06      316.30     11.79 o 
   3   8  10        1.56        1.52      3.57 o 
   4   8  10      370.77      367.95     11.78 o 
   5   8  10        6.43        6.33      2.48 o 
   6   8  10      118.67      111.12      6.81 o 
   7   8  10        4.21        8.32      4.14 o 
   8   8  10      133.09      145.51      9.05 o 
   9   8  10       31.63       37.97      8.69 o 
  10   8  10        6.75        7.39      3.83 o 
   1   9  10        0.22        2.22      2.79 o 
   2   9  10        0.33       -1.23      2.69 o 
   3   9  10        2.25        5.23      3.02 o 
   4   9  10        1.37        5.07      3.07 o 
   5   9  10        0.00        2.07      2.65 o 
   6   9  10       12.32       19.02      3.97 o 
   7   9  10        8.52       10.61      4.60 o 
   8   9  10       56.06       59.70      6.63 o 
   9   9  10        0.31        3.59      5.05 o 
   0  10  10      356.50      341.02     18.39 o 
   1  10  10        0.05        2.62      2.73 o 
   2  10  10       71.58       81.79      6.26 o 
   3  10  10        0.70        0.80      2.56 o 
   4  10  10        0.83        0.55      2.59 o 
   5  10  10        0.04       -2.63      2.94 o 
   6  10  10       22.59       26.41      5.03 o 
   7  10  10        1.54        3.40      3.65 o 
   8  10  10       11.58        5.38      4.36 o 
   1  11  10       17.17       24.39      4.37 o 
   2  11  10       75.91       73.19      5.97 o 
   3  11  10       14.04       13.37      4.23 o 
   4  11  10       69.21       68.68      6.22 o 
   5  11  10       15.21       15.56      4.41 o 
   6  11  10      112.55      124.55      8.83 o 
   7  11  10       26.56       35.86      5.97 o 
   0  12  10      106.82       94.19     10.27 o 
   1  12  10        1.77        1.21      3.44 o 
   2  12  10       34.52       40.75      5.41 o 
   3  12  10        9.84       18.69      4.62 o 
   4  12  10       16.70       22.73      6.62 o 
   5  12  10        0.01        8.61      4.35 o 
   1  13  10        1.30        9.70      3.94 o 
   2  13  10        5.98        6.96      3.82 o 
   3  13  10       13.62        3.68      3.97 o 
   1   1  11        2.04        5.61      2.36 o 
   2   1  11       60.10       70.60      3.13 o 
   3   1  11      425.83      389.11     10.01 o 
   4   1  11        0.85        1.47      1.90 o 
   5   1  11       99.22      106.22      4.35 o 
   6   1  11       10.72       13.87      2.52 o 
   7   1  11      358.93      377.19     15.21 o 
   8   1  11       88.30       88.19      6.00 o 
   9   1  11      147.55      152.04      7.98 o 
  10   1  11        1.27        2.88      3.05 o 
  11   1  11       62.48       63.12      6.34 o 
   0   2  11        0.02        0.84      2.02 o 
   1   2  11     1177.23     1101.37     17.73 o 
   2   2  11      143.04      136.65      4.74 o 
   3   2  11      326.82      330.17      8.10 o 
   4   2  11       31.26       38.80      2.90 o 
   5   2  11      308.37      287.87      7.78 o 
   6   2  11       10.56       16.92      2.44 o 
   7   2  11       68.89       82.54      4.44 o 
   8   2  11        8.69       27.59      4.99 o 
   9   2  11       16.32       18.54      3.76 o 
  10   2  11        4.06        3.51      3.05 o 
  11   2  11       20.03       33.38      8.38 o 
   1   3  11        2.54        0.43      1.21 o 
   2   3  11        5.80        9.60      2.10 o 
   3   3  11        5.64       10.59      2.17 o 
   4   3  11       47.03       40.81      2.94 o 
   5   3  11       37.64       40.96      3.14 o 
   6   3  11       21.54       31.20      2.90 o 
   7   3  11        4.09        4.58      2.57 o 
   8   3  11        1.32        4.66      2.60 o 
   9   3  11       21.42       25.30      3.94 o 
  10   3  11       14.32       12.72      3.83 o 
  11   3  11       12.61       19.06      5.58 o 
   0   4  11       40.59       34.43      3.74 o 
   1   4  11      341.02      316.75      6.93 o 
   2   4  11      229.90      229.31      5.83 o 
   3   4  11     1013.51      996.30     19.05 o 
   4   4  11        4.80       13.21      2.07 o 
   5   4  11       91.09       99.01      4.84 o 
   6   4  11        1.42        5.01      2.74 o 
   7   4  11      280.62      278.25      8.94 o 
   8   4  11        4.76        4.58      2.74 o 
   9   4  11      115.86      115.05      6.77 o 
  10   4  11        6.17        5.52      3.39 o 
  11   4  11        0.00       -0.37      3.32 o 
   1   5  11       59.94       49.49      3.26 o 
   2   5  11        4.77        7.94      1.70 o 
   3   5  11       98.90       91.23      4.25 o 
   4   5  11       60.29       55.34      3.05 o 
   5   5  11        6.99        7.05      1.90 o 
   6   5  11        9.03       10.43      2.95 o 
   7   5  11       87.82       85.35      4.73 o 
   8   5  11        1.16        2.23      2.74 o 
   9   5  11       21.49       25.07      4.41 o 
  10   5  11        2.82        6.95      4.23 o 
   0   6  11       11.77       18.00      4.77 o 
   1   6  11      213.43      211.20      8.54 o 
   2   6  11        6.94        9.03      2.90 o 
   3   6  11        0.08       -1.75      1.85 o 
   4   6  11       11.80       15.30      2.89 o 
   5   6  11      142.09      132.73      6.18 o 
   6   6  11       58.77       60.89      4.94 o 
   7   6  11       58.43       69.61      5.43 o 
   8   6  11        9.90       12.89      4.64 o 
   9   6  11        0.00       -0.01      2.98 o 
  10   6  11        0.00        0.04      3.88 o 
   1   7  11       19.10       23.97      3.70 o 
   2   7  11       27.56       34.70      4.12 o 
   3   7  11       38.33       65.02     10.36 o 
   4   7  11        2.29        5.50      2.45 o 
   5   7  11       43.30       36.77      3.81 o 
   6   7  11        6.86       12.89      3.27 o 
   7   7  11       78.30       76.90      6.39 o 
   8   7  11       11.95       11.49      4.03 o 
   9   7  11       53.25       58.30      6.81 o 
   0   8  11       43.18       49.24      7.06 o 
   1   8  11        7.69       10.62      3.04 o 
   2   8  11        0.37        1.16      2.93 o 
   3   8  11       13.53       11.50      3.41 o 
   4   8  11        0.90        4.60      3.09 o 
   5   8  11       48.07       51.23      5.24 o 
   6   8  11        4.87        2.53      2.81 o 
   7   8  11       17.08       26.09      4.35 o 
   8   8  11       15.67       11.40      4.11 o 
   9   8  11        7.61        6.13      4.55 o 
   1   9  11       24.00       27.82      4.25 o 
   2   9  11        0.21       -0.21      2.40 o 
   3   9  11       31.49       49.24      5.23 o 
   4   9  11       46.34       48.43      5.39 o 
   5   9  11       28.87       40.04      5.21 o 
   6   9  11       16.79       17.53      4.41 o 
   7   9  11      121.19      114.51      9.07 o 
   8   9  11        6.87       -4.21      4.21 o 
   0  10  11        9.16       13.04      5.45 o 
   1  10  11      186.79      202.46     10.01 o 
   2  10  11       37.89       41.81      4.86 o 
   3  10  11      157.61      151.82      8.75 o 
   4  10  11        0.90        1.04      2.82 o 
   5  10  11       84.05       83.77      8.02 o 
   6  10  11       28.05       48.39      6.21 o 
   7  10  11       53.64       49.88      7.11 o 
   1  11  11        2.14        2.91      3.43 o 
   2  11  11        4.89       17.66      4.61 o 
   3  11  11        0.97       -1.47      3.50 o 
   4  11  11       12.05       11.53      3.90 o 
   5  11  11       54.96       54.92      7.13 o 
   0  12  11       26.85       28.34      8.15 o 
   1  12  11       65.40       81.54      7.71 o 
   2  12  11       13.27        9.85      4.16 o 
   3  12  11      228.32      225.57     12.41 o 
   0   0  12      708.52      662.99     33.56 o 
   1   0  12      409.52      401.65     12.49 o 
   2   0  12     1204.98     1094.77     48.87 o 
   3   0  12      491.40      463.94     14.11 o 
   4   0  12       22.39       29.56      4.41 o 
   5   0  12       74.63       86.31      6.26 o 
   6   0  12      324.75      297.14     12.97 o 
   7   0  12        0.03       -3.56      3.56 o 
   8   0  12        0.24        5.94      4.34 o 
   9   0  12       11.22       18.85      5.82 o 
  10   0  12       35.24       58.78     13.74 o 
   1   1  12        0.03        6.91      1.77 o 
   2   1  12      418.13      397.75     10.13 o 
   3   1  12       42.86       46.84      3.17 o 
   4   1  12       28.13       33.00      2.77 o 
   5   1  12      103.52      105.40      4.69 o 
   6   1  12      134.11      130.82      6.20 o 
   7   1  12        8.99       10.10      3.08 o 
   8   1  12       70.47       72.51      5.79 o 
   9   1  12       27.08       21.15      4.13 o 
  10   1  12       29.19       37.85      5.00 o 
   0   2  12      161.44      153.96      6.31 o 
   1   2  12       64.84       65.24      3.25 o 
   2   2  12       78.47       67.65      3.35 o 
   3   2  12       80.87       76.95      4.05 o 
   4   2  12      149.87      148.33      5.31 o 
   5   2  12       45.98       49.94      3.73 o 
   6   2  12       50.79       55.94      4.10 o 
   7   2  12       16.14       19.41      3.42 o 
   8   2  12      139.38      138.61      7.56 o 
   9   2  12        6.34        8.21      3.27 o 
  10   2  12        2.69        5.92      3.74 o 
   1   3  12       85.28       91.18      4.15 o 
   2   3  12        0.66        0.80      1.48 o 
   3   3  12        0.69        5.20      1.90 o 
   4   3  12       91.03       92.27      4.35 o 
   5   3  12      199.69      189.96      6.51 o 
   6   3  12       33.07       37.13      3.42 o 
   7   3  12       35.09       42.16      4.15 o 
   8   3  12      173.47      174.12      8.83 o 
   9   3  12       41.79       47.93      5.46 o 
  10   3  12       47.22       46.65      6.00 o 
   0   4  12       33.16       34.64      3.88 o 
   1   4  12       52.57       47.30      3.05 o 
   2   4  12        2.37        2.34      1.39 o 
   3   4  12       24.80       28.76      2.66 o 
   4   4  12       85.89       81.55      3.98 o 
   5   4  12        3.16        2.05      1.94 o 
   6   4  12        1.18        3.20      2.37 o 
   7   4  12        0.09        1.01      2.39 o 
   8   4  12        1.01        4.65      3.06 o 
   9   4  12        6.44        8.64      4.21 o 
  10   4  12        0.01       -1.02      3.57 o 
   1   5  12        0.15       -2.37      2.37 o 
   2   5  12        7.26       11.65      3.38 o 
   3   5  12        5.94       10.71      3.00 o 
   4   5  12      185.29      175.50      7.34 o 
   5   5  12        1.08        2.85      2.38 o 
   6   5  12       15.26       20.25      4.21 o 
   7   5  12       18.91       27.34      4.53 o 
   8   5  12       32.61       43.19      5.70 o 
   9   5  12       18.25       12.17      4.81 o 
   0   6  12       61.71       97.58      9.10 o 
   1   6  12       66.68       75.24      5.47 o 
   2   6  12      877.54      870.44     25.59 o 
   3   6  12        4.30        4.73      2.94 o 
   4   6  12       65.77       74.51      5.72 o 
   5   6  12      112.25      114.29      6.35 o 
   6   6  12       70.83       74.24      5.61 o 
   7   6  12       38.45       39.89      5.43 o 
   8   6  12       29.95       33.02      5.08 o 
   9   6  12       17.01       17.78      5.24 o 
   1   7  12       21.32       17.55      3.73 o 
   2   7  12       53.25       49.63      4.73 o 
   3   7  12       14.30       18.32      3.80 o 
   4   7  12        8.28        3.56      3.07 o 
   5   7  12       22.59       22.77      4.08 o 
   6   7  12        2.73       -1.75      3.09 o 
   7   7  12        0.16        4.67      4.02 o 
   8   7  12        4.31        5.59      4.08 o 
   0   8  12      355.80      335.66     18.70 o 
   1   8  12       83.50       85.38      6.44 o 
   2   8  12       90.16      107.24      7.08 o 
   3   8  12       53.00       64.13      6.13 o 
   4   8  12      149.77      160.13      8.61 o 
   5   8  12       47.80       60.58      6.42 o 
   6   8  12       35.49       49.70      6.02 o 
   7   8  12       17.96       21.65      5.39 o 
   8   8  12        5.51       13.45      5.11 o 
   1   9  12        5.84        7.58      3.58 o 
   2   9  12       23.69       30.70      4.62 o 
   3   9  12        4.09        7.48      3.56 o 
   4   9  12        8.48       15.92      4.16 o 
   5   9  12        5.24        9.85      3.98 o 
   6   9  12       10.99       15.72      4.78 o 
   7   9  12        4.47       11.24      4.96 o 
   0  10  12        7.60       22.68      6.01 o 
   1  10  12       34.90       36.99      4.96 o 
   2  10  12        5.45       15.87      4.20 o 
   3  10  12       25.71       25.27      4.87 o 
   4  10  12        4.07       16.49      4.81 o 
   5  10  12        2.40       -2.05      3.61 o 
   1  11  12        4.25        2.92      3.55 o 
   2  11  12        0.28        0.09      3.27 o 
   3  11  12       18.33       24.43      5.02 o 
   4  11  12       13.01       18.68      7.50 o 
   1   1  13        0.01        5.56      2.31 o 
   2   1  13        1.93        4.57      2.54 o 
   3   1  13        0.89        4.84      2.34 o 
   4   1  13      194.57      199.98      7.33 o 
   5   1  13       55.44       52.98      4.16 o 
   6   1  13      178.08      193.86      8.17 o 
   7   1  13        6.05        0.24      2.62 o 
   8   1  13       16.89       14.27      3.76 o 
   9   1  13       31.62       40.84      5.15 o 
  10   1  13       85.96       89.89      7.80 o 
   0   2  13      571.94      584.66     20.16 o 
   1   2  13       55.80       58.41      3.77 o 
   2   2  13      222.89      209.55      6.55 o 
   3   2  13       68.78       65.97      3.78 o 
   4   2  13      216.20      211.02      7.59 o 
   5   2  13       43.80       46.03      3.87 o 
   6   2  13        0.10        1.50      2.41 o 
   7   2  13       55.83       63.07      5.24 o 
   8   2  13       21.66       32.26      4.79 o 
   9   2  13       11.18       10.80      3.97 o 
   1   3  13        6.24        6.30      2.14 o 
   2   3  13        2.15        3.50      2.20 o 
   3   3  13       12.71       16.57      2.42 o 
   4   3  13       78.97       75.23      4.36 o 
   5   3  13        7.88        8.61      2.48 o 
   6   3  13       13.32       10.39      3.03 o 
   7   3  13       25.36       37.95      5.66 o 
   8   3  13       10.21       16.03      4.23 o 
   9   3  13        0.48       -1.26      3.12 o 
   0   4  13      500.57      477.00     17.01 o 
   1   4  13      130.10      132.58      5.33 o 
   2   4  13        7.90        4.35      2.16 o 
   3   4  13      262.93      226.76      8.59 o 
   4   4  13      293.36      292.77      9.38 o 
   5   4  13       40.87       55.53      5.19 o 
   6   4  13      190.81      195.28      8.64 o 
   7   4  13       16.56       22.43      4.81 o 
   8   4  13       13.35       11.43      4.71 o 
   9   4  13       12.17       16.64      4.91 o 
   1   5  13       12.02       16.23      3.73 o 
   2   5  13       14.09       14.76      3.60 o 
   3   5  13        0.13        5.69      3.09 o 
   4   5  13        7.03       12.15      4.39 o 
   5   5  13        1.18        3.85      2.82 o 
   6   5  13       18.73       18.31      4.18 o 
   7   5  13       32.22       31.38      4.83 o 
   8   5  13       22.60       16.28      5.29 o 
   0   6  13       11.51       18.59      7.41 o 
   1   6  13       94.72       91.32      6.59 o 
   2   6  13      110.22      106.55      6.70 o 
   3   6  13        0.12        2.60      2.85 o 
   4   6  13       36.32       41.50      4.69 o 
   5   6  13       44.51       49.00      5.66 o 
   6   6  13        0.17        2.44      3.12 o 
   7   6  13        0.22        0.56      3.57 o 
   8   6  13       20.54       32.87      8.27 o 
   1   7  13       15.71       17.17      3.96 o 
   2   7  13       40.16       51.35      5.22 o 
   3   7  13       20.67       28.38      4.47 o 
   4   7  13        6.96       11.67      3.63 o 
   5   7  13       81.52       85.79      7.22 o 
   6   7  13       30.44       32.57      5.06 o 
   7   7  13       13.34       16.51      5.44 o 
   0   8  13       87.09       75.34      8.74 o 
   1   8  13       89.21       98.54      7.02 o 
   2   8  13        4.69       10.93      3.65 o 
   3   8  13        0.83        3.91      3.09 o 
   4   8  13        9.09       15.13      4.13 o 
   5   8  13       17.28       18.84      5.58 o 
   6   8  13        5.36       12.55      4.92 o 
   1   9  13        2.90        8.77      3.90 o 
   2   9  13        8.77       10.08      4.09 o 
   3   9  13        2.16        6.30      3.60 o 
   4   9  13       17.41       28.24      6.03 o 
   5   9  13        0.37        7.28      5.29 o 
   0  10  13       47.50       59.12      9.44 o 
   1  10  13       46.17       50.90      6.14 o 
   2  10  13       53.68       48.19      6.63 o 
   3  10  13       21.02       23.20      4.90 o 
   0   0  14       22.08       13.25      5.48 o 
   1   0  14      340.73      326.11     13.81 o 
   2   0  14        0.07        0.77      2.82 o 
   3   0  14      396.59      405.81     18.77 o 
   4   0  14       80.22       87.47      7.52 o 
   5   0  14      105.14      122.00      9.23 o 
   6   0  14       14.26       28.59      6.37 o 
   7   0  14       24.94       31.45      6.46 o 
   8   0  14       50.15       56.70      8.10 o 
   1   1  14        1.29        2.83      2.75 o 
   2   1  14       10.44       13.27      2.91 o 
   3   1  14       10.09       12.24      2.71 o 
   4   1  14       45.46       54.74      4.51 o 
   5   1  14      102.23      133.50      7.35 o 
   6   1  14        0.09        8.82      4.29 o 
   7   1  14       14.20       19.69      4.65 o 
   8   1  14        0.32        5.25      3.38 o 
   0   2  14      228.83      209.09     11.12 o 
   1   2  14      150.39      140.10      6.22 o 
   2   2  14        1.62        0.93      2.04 o 
   3   2  14       37.02       44.84      4.12 o 
   4   2  14       75.84       72.91      4.68 o 
   5   2  14      137.46      143.25      7.09 o 
   6   2  14        1.54       -2.39      2.80 o 
   7   2  14       27.86       39.49      4.93 o 
   8   2  14        1.79        1.59      3.17 o 
   1   3  14        0.82        3.67      2.12 o 
   2   3  14        1.37        2.74      2.23 o 
   3   3  14       41.95       43.75      3.85 o 
   4   3  14       20.02       18.32      3.35 o 
   5   3  14       19.08       22.62      3.72 o 
   6   3  14        5.96       12.39      4.27 o 
   7   3  14      122.71      113.41      9.36 o 
   8   3  14        0.13       -4.10      4.10 o 
   0   4  14       93.88       97.28      9.17 o 
   1   4  14        1.15        3.48      3.03 o 
   2   4  14       70.06       66.00      5.53 o 
   3   4  14       10.55       17.39      3.75 o 
   4   4  14        4.51        5.05      3.11 o 
   5   4  14        3.77        0.95      3.17 o 
   6   4  14        2.60        1.36      3.47 o 
   7   4  14        1.39       10.08      5.42 o 
   8   4  14       13.65       21.67      6.44 o 
   1   5  14      111.57      106.09      7.28 o 
   2   5  14       23.32       32.02      4.86 o 
   3   5  14        2.16        2.64      2.97 o 
   4   5  14        6.83        8.20      3.47 o 
   5   5  14       40.71       47.73      5.86 o 
   6   5  14       47.95       49.42      7.36 o 
   7   5  14       68.24       60.89      9.43 o 
   0   6  14      201.17      191.66     13.52 o 
   1   6  14      225.52      232.24     10.86 o 
   2   6  14       15.77       20.93      4.46 o 
   3   6  14       45.80       43.67      5.14 o 
   4   6  14        6.83       13.73      4.41 o 
   5   6  14      126.60      129.34      8.48 o 
   6   6  14        9.04       18.54      6.67 o 
   7   6  14       13.21       13.13      5.66 o 
   1   7  14       30.53       38.90      4.94 o 
   2   7  14        4.09        8.35      3.46 o 
   3   7  14       15.30       19.91      4.53 o 
   4   7  14        1.83        7.85      4.19 o 
   5   7  14        0.40        2.11      3.77 o 
   6   7  14        1.17        0.57      3.82 o 
   0   8  14       22.51       14.84      6.08 o 
   1   8  14      106.49      111.06      8.03 o 
   2   8  14        3.58        8.77      3.67 o 
   3   8  14      139.40      157.67      9.58 o 
   4   8  14       45.20       45.75      6.35 o 
   5   8  14       26.45       33.91      5.49 o 
   1   9  14        5.42        8.02      3.85 o 
   2   9  14        4.49        5.15      4.02 o 
   3   9  14       16.27       12.55      4.66 o 
   1   1  15        4.86        9.77      3.63 o 
   2   1  15       25.87       35.50      3.97 o 
   3   1  15        9.60       14.72      3.33 o 
   4   1  15        3.80        4.38      2.67 o 
   5   1  15        3.35        5.37      3.00 o 
   6   1  15       21.52       23.35      4.29 o 
   7   1  15       16.99       18.86      5.50 o 
   0   2  15       12.56       16.12      4.26 o 
   1   2  15       13.45       21.80      3.57 o 
   2   2  15      152.76      155.41      7.36 o 
   3   2  15        0.97        4.58      3.24 o 
   4   2  15       45.02       55.57      4.85 o 
   5   2  15        0.12        5.41      4.53 o 
   6   2  15       85.55       85.33      8.86 o 
   7   2  15        0.36        6.69      4.94 o 
   1   3  15       83.42       75.83      6.13 o 
   2   3  15       24.37       29.00      5.08 o 
   3   3  15        0.13       -0.36      2.74 o 
   4   3  15       43.29       40.56      5.57 o 
   5   3  15        4.95       10.46      4.05 o 
   6   3  15        7.64        5.39      4.07 o 
   7   3  15       51.22       53.93      7.73 o 
   0   4  15      290.69      285.10     17.42 o 
   1   4  15       20.81       28.35      4.84 o 
   2   4  15      316.64      306.84     12.81 o 
   3   4  15       12.69       17.19      4.33 o 
   4   4  15       77.09       81.74      7.17 o 
   5   4  15       10.55        0.43      3.54 o 
   6   4  15       58.71       71.40      8.59 o 
   1   5  15       55.78       65.62      6.08 o 
   2   5  15        7.76        3.03      2.74 o 
   3   5  15        0.20        8.47      3.88 o 
   4   5  15       15.08       25.51      6.41 o 
   5   5  15        3.36       -0.71      4.11 o 
   0   6  15       34.73       51.06      8.59 o 
   1   6  15        0.01       -1.15      2.98 o 
   2   6  15       59.67       70.01      6.60 o 
   3   6  15        0.53       -1.11      3.00 o 
   4   6  15       15.39       14.44      5.36 o 
   5   6  15        0.40        0.37      4.04 o 
   1   7  15        5.70       18.95      5.96 o 
   2   7  15        0.25       -3.83      3.83 o 
   3   7  15        3.24        6.35      3.74 o 
   0   8  15        0.64        1.80      4.63 o 
   1   8  15        5.62       13.23      4.27 o 
   0   0  16       58.20       57.46     11.83 o 
   1   0  16       65.65       70.95      8.37 o 
   2   0  16        4.46        3.56      4.52 o 
   3   0  16       86.63       85.52      9.47 o 
   4   0  16       10.96        5.86      4.86 o 
   5   0  16       68.88       49.73      9.70 o 
   1   1  16        1.49        5.10      3.12 o 
   2   1  16        2.03        1.54      2.74 o 
   3   1  16       13.55       17.95      4.24 o 
   4   1  16        0.31        1.33      3.30 o 
   5   1  16        0.02        5.01      6.49 o 
   0   2  16        0.01       -0.34      4.64 o 
   1   2  16      104.57       95.69      8.01 o 
   2   2  16       20.49       26.21      5.62 o 
   3   2  16       77.15       71.74      7.71 o 
   4   2  16       25.72       32.23      6.45 o 
   5   2  16        4.90        3.92      4.76 o 
   1   3  16       19.54       16.77      4.89 o 
   2   3  16        0.01        1.75      3.61 o 
   3   3  16       83.77       85.31      7.63 o 
   4   3  16        6.26        3.27      3.82 o 
   5   3  16        2.09        5.87      4.80 o 
   0   4  16        7.22       16.48      7.18 o 
   1   4  16        0.01        6.28      3.94 o 
   2   4  16        3.79        6.18      3.95 o 
   3   4  16        2.42        6.76      5.97 o 
   4   4  16        0.02        4.49      4.13 o 
   1   5  16        2.36        7.33      4.91 o 
   2   5  16        0.00        0.48      3.00 o 
   3   5  16       17.18       19.39      5.29 o 
   0   6  16       13.60       15.08      6.53 o 
   1   6  16       79.36       80.07      8.11 o 
   1   1  17        6.40       11.25      4.98 o 
   2   1  17        2.57        2.41      3.64 o 
   0   2  17      107.79       92.95     13.69 o 
   1   2  17        2.57        2.94      4.34 o 
                                                 
